# Supplementary material for: The inhibitory effect and mechanism of Resina Draconis on the proliferation of MCF-7 breast cancer cells: a network pharmacology-based analysis
Source: Sci Rep. 2023 Mar 7;13:3816. doi: 10.1038/s41598-023-30585-0 (PMC9992681; doi:10.1038/s41598-023-30585-0)
Supplement: Supplementary file 3 — Supplementary Information 3. [file 41598_2023_30585_MOESM3_ESM.xlsx]

## Sheet: Sheet1
target gene
ABAT
ABCB1
ABCC1
ABCG2
ABL1
ACHE
ACP1
ADAM17
ADH1A
ADH1B
ADH1C
ADH4
ADORA1
ADORA2A
ADORA2B
ADORA3
ADRA2A
ADRA2B
ADRA2C
ADRB3
AHR
AKR1B1
AKR1B10
AKT1
ALDH1A1
ALDH2
ALDH3A1
ALDH5A1
ALK
ALOX12
ALOX15
ALOX15B
ALOX5
ALPG
ALPL
AMY1A
APP
AR
ARG1
ATP12A
AURKA
AURKB
AVPR2
AXL
BCHE
BCL2
BLK
BMX
BRAF
BTK
CA1
CA12
CA13
CA14
CA2
CA3
CA4
CA5A
CA5B
CA6
CA7
CA9
CAMK2B
CAPN1
CASP3
CASP7
CBR1
CCNB1
CCNB2
CCNB3
CCNE1
CCNE2
CD38
CD81
CDC25B
CDK1
CDK2
CDK3
CDK4
CDK5
CDK5R1
CDK6
CES1
CES2
CFTR
CHEK1
CHRM1
CHRM2
CHRM5
CHRNA7
CLK1
CLK3
CMA1
CNR1
CNR2
COMT
COQ8B
CRHR1
CSK
CSNK2A1
CTRC
CTSB
CTSG
CTSK
CTSL
CTSS
CXCR1
CXCR2
CYP11B2
CYP17A1
CYP19A1
CYP1B1
CYP2C19
CYP2C9
CYP2D6
CYP3A4
CYP51A1
DAPK1
DRD1
DRD2
DRD3
DRD4
DRD5
DUSP3
DYRK1A
DYRK1B
EGFR
EPHA1
EPHA2
EPHA3
EPHA4
EPHA5
EPHA6
EPHA7
EPHA8
EPHB1
EPHB2
EPHB3
EPHB4
ERN1
ESR1
ESR2
ESRRA
ESRRB
ESRRG
F2
F3
FAAH
FABP1
FABP3
FABP4
FABP5
FGR
FKBP1A
FLT1
FLT3
FNTA
FNTB
FUT7
G6PD
GABBR1
GABBR2
GABRA1
GABRA2
GABRA3
GABRA5
GABRB2
GABRB3
GABRG2
GALR3
GLI1
GLI2
GLO1
GPR35
GPR55
GRK2
GRK6
GRM2
GRM5
GSK3B
HCRTR1
HCRTR2
HDAC2
HDAC4
HMGCR
HSD11B1
HSD11B2
HSD17B1
HSD17B14
HSD17B2
HSP90AA1
HTR1A
HTR2A
HTR2B
HTR2C
HTR6
HTR7
IGF1R
INSR
KCNA3
KCNA5
KDM4E
KDR
KIF11
KIT
LCK
LYN
MAOA
MAOB
MAPK10
MAPK11
MAPK14
MAPK8
MAPK9
MAPKAPK5
MC4R
MCL1
MEN1
MET
MGLL
MIF
MME
MMP1
MMP12
MMP13
MMP2
MMP3
MPG
MPO
MTNR1A
MTNR1B
MYLK
NAE1
NDUFA4
NEK2
NEK6
NOS1
NOS2
NOS3
NOX4
NPC1L1
NQO2
NR1H3
NR1I3
ODC1
OPRD1
PABPC1
PARP1
PARP10
PDE10A
PDE2A
PDE4B
PDE4D
PDGFRB
PFKFB3
PGGT1B
PGR
PHLPP1
PIK3CG
PIK3R1
PIM1
PKN1
PLA2G1B
PLAA
PLAU
PLG
PLK1
POLB
PPARA
PPARD
PPARG
PPP1CA
PREP
PRKCA
PRKCD
PRKCZ
PTGES
PTGS1
PTGS2
PTK2
PTK6
PTPN1
PTPN11
PTPN2
PTPN6
PTPRF
PTPRS
PYGL
QDPR
RAF1
RGS4
RGS8
RORA
RORC
RPS6KA2
RPS6KA3
RPS6KB1
S1PR3
SERPINA6
SHBG
SIGMAR1
SLC22A12
SLC5A7
SLC6A2
SLC6A4
SQLE
SRC
SREBF2
ST6GAL1
SYK
TACR2
TBXAS1
TERT
TNFRSF1A
TNKS
TNKS2
TNNC1
TNNI3
TNNT2
TOP1
TPO
TRPA1
TRPC3
TRPC6
TRPM8
TSPO
TTR
TXK
TYMS
TYR
TYRO3
UGT2B7
VCP
WEE1
XDH
YES1
AKR1C3
AKT2
ARF1
BMP2
CCNA2
CDA
CTNNA1
CTSD
DCK
DHFR
ERBB4
FABP7
FGFR1
FGFR2
FHIT
GSR
GSTP1
HSPA1B
IGF1
IL2
IMPDH2
JAK2
LDHB
MAPK1
MDM2
MMP7
NQO1
NR1H4
NR3C1
PDPK1
PLA2G2A
RHOA
SETD7
SHMT1
SOD2
STS
TGFBR1
TGM2
TYMP
UMPS
VDR
XIAP
