# Supplementary material for: The inhibitory effect and mechanism of Resina Draconis on the proliferation of MCF-7 breast cancer cells: a network pharmacology-based analysis
Source: Sci Rep. 2023 Mar 7;13:3816. doi: 10.1038/s41598-023-30585-0 (PMC9992681; doi:10.1038/s41598-023-30585-0)
Supplement: Supplementary file 4 — Supplementary Information 4. [file 41598_2023_30585_MOESM4_ESM.xlsx]

## Sheet: Sheet1
Disease gene
EGFR
FGFR1
PDF
CA1
CA2
CA4
ERBB2
ESR1
FGFR2
HDAC1
INSR
JAK2
PDGFRA
RET
SRC
MTOR
NTRK1
ABL1
KDR
ALK
AR
CYP19A1
CA6
CA12
CDK4
CDK6
NR3C1
ESR2
HSP90AA1
IGF1R
MC4R
PIK3CA
PIK3CD
PIK3CG
MET
ROS1
CYP11B1
NTRK3
S17AH
STS
ADRB2
PLAU
BCL2
ABCG2
NTRK2
CXCR4
CTLA4
TOP1
TOP2B
DRD2
NR1H4
PGR
NQO2
RXRG
TERT
AXL
EEF2K
CSF3
HIV RT
IMPDH1
IL12B
CHRNA7
CD274
PDCD1
CD3E
VEGFA
IMPDH2
TOP2
GNRH1
CEACAM3
SLAMF7
CA9
FGFR3
AKT1
ADAM17
TEK
AURKA
CHK1
CDK1
CDK2
PLA2G2A
AKT3
MDM2
FLT4
ANGPT1
ANGPT2
EZH2
ERBB3
ADAM10
PIK3CB
PTPN1
CEACAM5
CLU
C3
SELE
GRPR
MKNK2
MKNK1
NFE2L2
TNFSF4
PRKAA1
PRKAB1
PRKAG1
NMBR
BRS3
APH1A
APH1B
NCSTN
PSENEN
PSEN1
HSP90AB1
MELK
MSLN
MUC1
PRMT5
DDX5
ENG
GLS
GLS2
HSPB3
TPBG
SLC39A6
STMN1
CD3G
TFF1
IGF1
IGF2
LAG3
MAPKAP1
CSF1R
XIAP
BIRC2
BIRC3
NAIP
BIRC5
BIRC7
GSR
MAP4K2
MAP3K19
HSPB1
ABCB4
NCOA3
CRY2
KYNU
EHMT2
SETD7
PLK4
S100A4
BRCA2
ERN1
EHMT1
S1PR3
SNCG
LY75
SGO1
CRY1
NFKBIA
RPS6KB2
RRAS2
RBFOX1
E2F7
ECT2L
DLG2
DOP1B
FZD3
FBXO21
LRMDA
TP53AIP1
DNAH12
RBX1
CCNK
DGKI
DOCK4
PERP
GNL3
RNF8
PPP2R5D
HMMR
MAP4K4
EPHA8
SLC37A1
WBP2NL
SPIDR
SSU72
TUBB2A
MISP
EPM2AIP1
ZNF423
ADGRG7
ZMIZ1
NSUN3
ZNF215
PRKG1
BARD1
FGD4
AKR7A2
PIGB
EGLN3
CD96
PPCDC
RICTOR
AKR1C4
DAPK1
DLGAP1
NCOA1
MDM4
EPHA6
RAB27A
FOXO1
ALDH3A1
TCL1A
TNFSF13B
TNFSF11
TUBB1
EPHA5
SULT1A2
EDN1
IL17F
CSMD1
IGFBP3
EPAS1
RRM2B
TNFRSF11B
SLC22A16
NOS1
CYP4A11
CMPK1
PIK3R2
FGF2
FGFR4
IRS1
TNFRSF11A
UGT2B17
CBR3
ALDH1A1
CBR1
MMP9
PIK3R1
TOP2A
AKR1C3
SLC28A1
CES2
ATM
CCND1
DCK
FLT3
SOD2
ABCC5
PDE4B
AIB1
AT1
BACH1
BCAR3
BCAR4
BCDS1
BCEI
BCPR
BCSG1
BRIP1
CASP8
CC1
CDH1
CHEK2
CLOVE
CTTN
FANCR
GLM3
HR54
HRAD54
HYSP1
IMPT1
KRAS
MCAP
NQO1
PALB2
PBOV1
PHB
PNCA2
PPM1D
RAD51
RAD54L
RB1CC1
SBMA
SLC22A1L
SMAX1
TP53
WIP1
XRCC3
ABCB1
ABCC1
ABRAXAS1
ACTB
AIP
AKT2
AOPEP
APC
AREG
ARID1A
ATR
AXIN2
BAP1
BAX
BCAR1
BCAS1
BCL10
BCL2L1
BIRC5
BLM
BMI1
BMP6
BMPR1A
BRAF
BRCA1
BRMS1
BRMS1L
BUB1
BUB1B
C11orf65
CASC2
CASP10
CASP3
CASP9
CAV1
CCAT1
CCAT2
CCL2
CCNA2
CCNB1
CCND2
CCNE1
CD44
CDC73
CDH2
CDKN1A
CDKN1B
CDKN2A
CDKN2B
CDKN2B-AS1
CDKN2C
CDKN3
CHEK1
COMT
CREB1
CREBBP
CSF2
CTAG1B
CTNNA1
CTNNB1
CTSD
CXCL12
CXCL8
CYCS
CYP17A1
CYP1A1
CYP1B1
CYP2A6
CYP2D6
CYP3A4
DCC
DHFR
DICER1
DLC1
DLEC1
DMD
DNMT1
DNMT3B
DPYD
DROSHA
E2F1
EGF
EGFR-AS1
EHBP1
ELAC2
EP300
EPCAM
EPHB2
ERBB4
ERCC1
ERCC2
ERCC3
ERCC4
ERCC6
ETV6
FANCC
FANCD2
FANCE
FANCM
FAS
FASLG
FASN
FBXW7
FGF8
FH
FHIT
FLCN
FLT1
FN1
FOS
FOXP3
GALNT12
GAS5
GATA3
GJA1
GLI1
GNAS
GPER1
GREB1
GREM1
GSTM1
GSTP1
H19
H2AC18
HERC2
HFE
HGF
HIF1A
HNF1B
HOTAIR
HOXB13
HRAS
IDH1
IFI27
IGF2R
IL10
IL1B
IL1RN
IL2
IL6
ING1
INS
IRF1
ITGB1
JUN
KISS1
KIT
KLF6
KLK10
KLK3
KLLN
KRT18
KRT19
KRT20
KRT5
KRT7
KRT8
LCP1
LEP
LOC100507346
LOC107303340
LOC111589215
LRRC56
MAD1L1
MALAT1
MAP2K1
MAP3K1
MAP3K6
MAP3K8
MAPK1
MAPK14
MAPK3
MAPK8
MAX
MCC
MCL1
MEG3
MEN1
MGMT
MIR100
MIR106A
MIR106B
MIR107
MIR10A
MIR10B
MIR122
MIR125A
MIR126
MIR127
MIR128-1
MIR128-2
MIR130A
MIR133B
MIR137
MIR140
MIR141
MIR142
MIR143
MIR145
MIR146A
MIR146B
MIR148A
MIR150
MIR155
MIR15A
MIR15B
MIR16-1
MIR17
MIR181A1
MIR181A2
MIR181B1
MIR182
MIR183
MIR185
MIR18A
MIR191
MIR192
MIR193B
MIR195
MIR196A2
MIR197
MIR199B
MIR19A
MIR200A
MIR200B
MIR200C
MIR203A
MIR204
MIR205
MIR206
MIR20A
MIR21
MIR210
MIR214
MIR215
MIR22
MIR221
MIR222
MIR223
MIR23B
MIR25
MIR26A1
MIR27A
MIR29A
MIR29C
MIR30A
MIR30D
MIR30E
MIR31
MIR331
MIR335
MIR342
MIR34A
MIR34B
MIR34C
MIR372
MIR373
MIR429
MIR451A
MIR483
MIR486-1
MIR499A
MIR502
MIR510
MIR520C
MIR661
MIR93
MIR9-3
MIR96
MIR98
MIRLET7A1
MIRLET7A3
MIRLET7B
MIRLET7C
MIRLET7D
MIRLET7E
MIRLET7G
MIRLET7I
MITF
MKI67
MLH1
MLH3
MMP1
MMP14
MMP2
MMP7
MRE11
MSH2
MSH3
MSH6
MSMB
MSR1
MT-CO1
MT-CYB
MTHFR
MTUS1
MUC16
MUTYH
MXRA5
MYC
NAT2
NBN
NF1
NF2
NFKB1
NKX2-1
NME1
NOTCH1
NRAS
NRG1
NTHL1
OPCML
OVCAS1
PALLD
PARP1
PCNA
PDGFB
PDGFRB
PDGFRL
PGBD3
PLAUR
PLK1
PLK2
PMS1
PMS2
POLD1
POLE
POT1
PPARG
PPP2R1B
PRKAR1A
PRKCA
PRKCD
PRKN
PRL
PRLR
PTCH1
PTEN
PTGS2
PTHLH
PTK2
PTPN11
PVT1
RABL3
RAC1
RAD50
RAD51C
RAD51D
RAD51L3-RFFL
RAD54B
RAF1
RARA
RARB
RASSF1
RB1
RBBP8
RECQL
RELA
RHOA
RIPK1
RNASEL
RNF43
RPS6KB1
SDHA
SDHAF2
SDHB
SDHC
SDHD
SERPINA3
SERPINB5
SLC22A18
SLC2A1
SMAD2
SMAD3
SMAD4
SMAD7
SMARCA4
SMARCB1
SMARCE1
SNAI1
SNAI2
SOX2
SOX9
SP1
SPP1
SRD5A2
STAT1
STAT3
STK11
SUFU
TGFA
TGFB1
TGFB2
TGFBR1
TGFBR2
TH2-LCR
TH2LCRR
THBS1
TIMP1
TIMP2
TIMP3
TLR2
TMEM127
TNF
TNFRSF10B
TNFSF10
TP63
TP73
TSC1
TSC2
TWIST1
TYMP
TYMS
UCA1
VDR
VEGFC
VHL
VIM
WRAP53
WT1
WWOX
XRCC1
XRCC2
YAP1
ZEB1
ZFHX3
NOTCH2
FGF3
FGF4
FOXA1
TBX3
ZNF366
PDPK1
NCOR1
ZNF365
PHGDH
TOX3
LSP1
RAD51B
FTO
RNF115
LGR6
PRC1
KCNH1
NRIP1
FGF10
STXBP4
EXO1
DAP3
ATG10
FLACC1
PTPRD
ZC3H11A
NDRG1
AGR2
HPSE
IL24
UBE2C
CLDN4
CSF1
CST6
CYP24A1
DNMT3A
JAG1
AHR
EPHB4
ESRRA
ETS2
ETV4
F3
DKK1
FOXM1
SIRT1
SETBP1
GPI
GPX1
GRB7
SETD2
H2AX
HIC1
HMOX1
HRG
IFNG
IGFBP5
APRT
IDO1
KRT14
LEPR
LOXL2
MMP3
MST1
MTR
NOS3
NOTCH3
NOTCH4
YBX1
ROR1
PAEP
PAK1
PIN1
MAP2K7
BAG1
SFRP1
BMP2
BMP4
SLC5A5
STAT5A
SULT1A1
TFAP2A
TFRC
TGM2
TP53BP1
TXN
L3MBTL3
CAT
CLDN1
MTDH
APOBEC3B
ZEB2
TUBB3
NISCH
PPARGC1B
EPOR
NOS2
SERPINB2
GPNMB
SLCO1B1
APOBEC3A
HES1
IFNB1
IGFBP7
MIR152
MIF
SLC2A5
INPP4B
CDH5
FST
LAMTOR5
CPT1A
ENO1
FLNA
CADM1
MFGE8
LEF1
EMSY
SFRP2
PER3
SLC16A3
CD74
NCOA2
DDIT3
HP
MIR132
MIR301A
PIM1
DLL4
PTGS1
MIR489
RBM3
MAP2K4
ADAMTS1
CD40
OCLN
CFL1
LPAR1
FHL2
JMJD6
GPX4
HOXB9
MME
PLA2G4A
BCL2A1
CCL20
NR2F1
C1QBP
WNT10B
DEK
STC2
ADAR
ELK3
GPX2
GZMB
LDHB
CXCL9
ACHE
MYH9
ANGPTL4
PBRM1
ARRDC3
BCHE
RPS6
FKBPL
SHMT1
NORAD
TFPI2
KMT2D
ARTN
FOXQ1
THEMIS2
H6PD
TNIP1
CENPF
LRRC3B
CNR2
DSC3
EDNRB
EFNA1
FBL
MECOM
FABP7
DLL1
HHEX
HSPA1B
MAL
RRAD
SFRP5
BMPR2
SREBF2
ICAM5
TP53BP2
MED28
ADAM33
CUL5
ACVR1
CDA
APC2
DES
AFP
EFEMP1
EPB41L3
SYNE1
ZNF404
ARF1
ARHGDIA
LLGL2
MIR101-2
MIR24-2
MEIS1
RGS2
RPS4X
SLC2A2
BTK
NSD2
LIMD2
EIF2S2
CTU1
MAP3K13
AKAP12
TCL1B
MED12
UBD
LBX1
DEPP1
BTN3A2
SPATA18
CRHR1
FGD5
DIO3
NR2F6
COTL1
HEY2
HEYL
PABPC1
GRIK2
CXCL3
NUDT2
HNRNPK
HNRNPL
IBSP
SLC10A6
JAG2
NDUFS3
NRCAM
PDGFA
MRPS23
PDZK1
ATP7B
RMND1
ELP3
MIR31HG
TRERF1
GALNT16
RXRB
MNX1-AS1
SIM1
UMPS
SLC2A10
H2BC4
CASP7
RSPO3
SYNJ2
CCNH
RCCD1
REPS2
STARD8
TANK
