# Supplementary material for: The inhibitory effect and mechanism of Resina Draconis on the proliferation of MCF-7 breast cancer cells: a network pharmacology-based analysis
Source: Sci Rep. 2023 Mar 7;13:3816. doi: 10.1038/s41598-023-30585-0 (PMC9992681; doi:10.1038/s41598-023-30585-0)
Supplement: Supplementary file 5 — Supplementary Information 5. [file 41598_2023_30585_MOESM5_ESM.xlsx]

## Sheet: Sheet1
RD target genes
ABCB1
ABCC1
ABCG2
ABL1
ACHE
ADAM17
AHR
AKT1
ALDH1A1
ALDH3A1
ALK
AR
AURKA
AXL
BCHE
BCL2
BRAF
BTK
CA1
CA12
CA2
CA4
CA6
CA9
CASP3
CASP7
CBR1
CCNB1
CCNE1
CDK1
CDK2
CDK4
CDK6
CES2
CHEK1
CHRNA7
CNR2
COMT
CRHR1
CYP17A1
CYP19A1
CYP1B1
CYP2D6
CYP3A4
DAPK1
DRD2
EGFR
EPHA5
EPHA6
EPHA8
EPHB2
EPHB4
ERN1
ESR1
ESR2
ESRRA
F3
FLT1
FLT3
GLI1
HSP90AA1
IGF1R
INSR
KDR
KIT
MAPK14
MAPK8
MC4R
MCL1
MEN1
MET
MIF
MME
MMP1
MMP2
MMP3
NOS1
NOS2
NOS3
NQO2
PABPC1
PARP1
PDE4B
PDGFRB
PGR
PIK3CG
PIK3R1
PIM1
PLAU
PLK1
PPARG
PRKCA
PRKCD
PTGS1
PTGS2
PTK2
PTPN1
PTPN11
RAF1
RPS6KB1
S1PR3
SRC
SREBF2
TERT
TOP1
TYMS
AKR1C3
AKT2
ARF1
BMP2
CCNA2
CDA
CTNNA1
CTSD
DCK
DHFR
ERBB4
FABP7
FGFR1
FGFR2
FHIT
GSR
GSTP1
HSPA1B
IGF1
IL2
IMPDH2
JAK2
LDHB
MAPK1
MDM2
MMP7
NQO1
NR1H4
NR3C1
PDPK1
PLA2G2A
RHOA
SETD7
SHMT1
SOD2
STS
TGFBR1
TGM2
TYMP
UMPS
VDR
XIAP
