# Supplementary material for: The inhibitory effect and mechanism of Resina Draconis on the proliferation of MCF-7 breast cancer cells: a network pharmacology-based analysis
Source: Sci Rep. 2023 Mar 7;13:3816. doi: 10.1038/s41598-023-30585-0 (PMC9992681; doi:10.1038/s41598-023-30585-0)
Supplement: Supplementary file 6 — Supplementary Information 6. [file 41598_2023_30585_MOESM6_ESM.xlsx]

## Sheet: Sheet1
Category	Term	Count	%	PValue	Genes	List Total	Pop Hits	Pop Total	Fold Enrichment	Bonferroni	Benjamini	FDR
GOTERM_BP_DIRECT	GO:0043066~negative regulation of apoptotic process	35	23.6486	3.31123e-22	SRC, GSTP1, XIAP, PIK3R1, EGFR, AURKA, IGF1R, MAPK8, ERBB4, CASP3, AKT2, KDR, PIM1, AKT1, MCL1, TGM2, PDGFRB, NQO1, DAPK1, PLK1, NR1H4, BRAF, IGF1, MIF, SOD2, TGFBR1, IL2, PTK2, RPS6KB1, AXL, BCL2, CDK1, MDM2, RAF1, HSPA1B	148	526	19256	8.65738	8.10589e-19	2.02565e-19	1.8427e-19
GOTERM_BP_DIRECT	GO:0007165~signal transduction	34	22.973	3.48021e-10	ALK, SRC, CHRNA7, PIK3R1, NR3C1, EGFR, IGF1R, TYMP, PLAU, ERBB4, AKT2, PDE4B, AKT1, MAPK1, JAK2, PDGFRB, DAPK1, PRKCD, BRAF, IGF1, MAPK14, ESR1, TGFBR1, ESR2, AR, RPS6KB1, AXL, CDK4, KIT, CDK2, PPARG, PGR, RAF1, MET	148	1267	19256	3.49146	8.51955e-07	4.05527e-08	3.68902e-08
GOTERM_BP_DIRECT	GO:0006468~protein phosphorylation	30	20.2703	1.08565e-17	PIK3R1, PIK3CG, AURKA, MAPK8, CCNB1, CHEK1, ABL1, PIM1, AKT1, MAPK1, JAK2, DAPK1, PDPK1, INSR, PRKCD, PLK1, PRKCA, BRAF, TGFBR1, PTK2, ERN1, BMP2, CDK6, CCNE1, CDK4, CDK2, CDK1, BTK, RAF1, FGFR1	148	501	19256	7.7909	2.65767e-14	3.79512e-15	3.45236e-15
GOTERM_BP_DIRECT	GO:0008284~positive regulation of cell proliferation	29	19.5946	1.17629e-15	FLT1, FLT3, CHRNA7, GLI1, EGFR, IGF1R, ERBB4, AKT2, KDR, AKT1, S1PR3, PDGFRB, INSR, AKR1C3, IGF1, MIF, TGFBR1, IL2, PTK2, ALDH3A1, AR, ADAM17, CDK4, KIT, CDK2, BCL2, MDM2, FGFR2, FGFR1	148	549	19256	6.87274	2.98961e-12	3.19821e-13	2.90937e-13
GOTERM_BP_DIRECT	GO:0045944~positive regulation of transcription from RNA polymerase II promoter	29	19.5946	1.0165e-07	AHR, PIK3R1, NR3C1, GLI1, EGFR, ABL1, AKT1, NOS1, JAK2, DRD2, MEN1, ESRRA, PARP1, VDR, NR1H4, IGF1, MAPK14, ESR1, SREBF2, IL2, ESR2, AR, BMP2, MDM2, PPARG, PGR, RAF1, MET, FGFR2	148	1201	19256	3.14166	0.000248809	5.52751e-06	5.0283e-06
GOTERM_BP_DIRECT	GO:0046777~protein autophosphorylation	25	16.8919	3.88101e-23	ALK, FLT1, FLT3, SRC, EGFR, AURKA, IGF1R, ERBB4, KDR, ABL1, PIM1, AKT1, JAK2, EPHB4, PDGFRB, DAPK1, PDPK1, EPHA8, INSR, PTK2, ERN1, KIT, BTK, FGFR2, FGFR1	148	181	19256	17.9707	9.50072e-20	4.16842e-20	3.79195e-20
GOTERM_BP_DIRECT	GO:0030335~positive regulation of cell migration	25	16.8919	1.58842e-19	FLT1, PIK3R1, GLI1, EGFR, IGF1R, PLAU, AKT2, KDR, MAPK1, EPHB2, JAK2, PDGFRB, MMP7, MMP2, INSR, PRKCA, IGF1, SOD2, F3, RHOA, TGFBR1, PTK2, BMP2, ADAM17, KIT	148	256	19256	12.7059	3.88846e-16	6.47812e-17	5.89305e-17
GOTERM_BP_DIRECT	GO:0018108~peptidyl-tyrosine phosphorylation	23	15.5405	5.11044e-23	PDGFRB, EPHA5, EPHA6, FLT1, FLT3, SRC, EPHA8, INSR, PRKCD, EGFR, PTK2, AXL, ERBB4, KIT, KDR, BTK, ABL1, EPHB2, JAK2, MET, EPHB4, FGFR2, FGFR1	148	139	19256	21.5287	1.25104e-19	4.16842e-20	3.79195e-20
GOTERM_BP_DIRECT	GO:0042493~response to drug	22	14.8649	8.36188e-15	NQO1, BCHE, ABCC1, ABCB1, SRC, COMT, TYMS, PTGS2, SOD2, RHOA, ALDH3A1, ADAM17, CCNB1, CDK4, CASP3, MDM2, BCL2, CDK1, CA9, PPARG, TOP1, DRD2	148	293	19256	9.76921	2.03837e-11	2.04615e-12	1.86135e-12
GOTERM_BP_DIRECT	GO:0045893~positive regulation of transcription, DNA-templated	22	14.8649	1.23289e-07	ESRRA, SRC, INSR, SETD7, NR1H4, AHR, IGF1, GLI1, ESR1, EGFR, TGFBR1, ESR2, CCNA2, AR, BMP2, ERBB4, CDK2, PIM1, AKT1, MAPK1, PPARG, NOS1	148	716	19256	3.99774	0.000301765	6.55842e-06	5.9661e-06
GOTERM_BP_DIRECT	GO:0007169~transmembrane receptor protein tyrosine kinase signaling pathway	21	14.1892	1.30372e-20	PDGFRB, ALK, EPHA5, EPHA6, FLT1, FLT3, SRC, EPHA8, INSR, EGFR, PTK2, IGF1R, AXL, ERBB4, KIT, KDR, EPHB2, MET, EPHB4, FGFR2, FGFR1	148	132	19256	20.699	3.19151e-17	6.38042e-18	5.80418e-18
GOTERM_BP_DIRECT	GO:0007275~multicellular organism development	21	14.1892	2.83532e-16	PDGFRB, ALK, EPHA5, EPHA6, FLT1, FLT3, VDR, EPHA8, INSR, EGFR, IGF1R, AXL, ERBB4, KIT, PIM1, KDR, EPHB2, MET, EPHB4, FGFR2, FGFR1	148	217	19256	12.5911	8.15348e-13	8.67254e-14	7.88928e-14
GOTERM_BP_DIRECT	GO:0006915~apoptotic process	21	14.1892	3.86989e-08	PARP1, DAPK1, PRKCD, AHR, MAPK14, NR3C1, TGFBR1, AURKA, CASP7, RPS6KB1, CASP3, CHEK1, MDM2, PIM1, BCL2, CDK1, MAPK1, JAK2, RAF1, FGFR2, MCL1	148	607	19256	4.50127	9.47304e-05	2.30722e-06	2.09884e-06
GOTERM_BP_DIRECT	GO:0033674~positive regulation of kinase activity	20	13.5135	1.96526e-24	PDGFRB, ALK, EPHA5, EPHA6, FLT1, FLT3, EPHA8, INSR, EGFR, IL2, IGF1R, AXL, ERBB4, KIT, KDR, EPHB2, MET, EPHB4, FGFR2, FGFR1	148	73	19256	35.6461	4.81095e-21	4.80898e-21	4.37466e-21
GOTERM_BP_DIRECT	GO:0009410~response to xenobiotic stimulus	20	13.5135	3.10241e-14	ABCC1, HSP90AA1, ABCB1, SRC, MMP2, AHR, TYMS, PTGS2, SOD2, RHOA, ADAM17, RPS6KB1, CDK4, CASP3, BCL2, CDK1, ABL1, CA9, TOP1, DRD2	148	241	19256	10.7974	7.58273e-11	6.90146e-12	6.27816e-12
GOTERM_BP_DIRECT	GO:0010628~positive regulation of gene expression	19	12.8378	7.70136e-08	NOS3, VDR, BRAF, IGF1, MAPK14, F3, TGFBR1, AR, BMP2, MAPK8, CDK6, MDM2, CDK1, AKT1, MAPK1, PGR, PPARG, EPHB2, HSPA1B	148	513	19256	4.81882	0.000188512	4.28301e-06	3.89619e-06
GOTERM_BP_DIRECT	GO:0035556~intracellular signal transduction	18	12.1622	6.33488e-08	DAPK1, PDPK1, SRC, PRKCD, BRAF, PRKCA, MAPK14, TGFBR1, MAPK8, AKT2, KIT, CHEK1, BTK, AKT1, MAPK1, JAK2, RAF1, DRD2	148	450	19256	5.20432	0.000155066	3.60499e-06	3.2794e-06
GOTERM_BP_DIRECT	GO:0043410~positive regulation of MAPK cascade	17	11.4865	9.22753e-14	ALK, FLT1, FLT3, EPHA8, CHRNA7, INSR, IGF1, TGFBR1, IGF1R, AR, BMP2, KIT, KDR, JAK2, RAF1, FGFR2, FGFR1	148	160	19256	13.824	2.25851e-10	1.88165e-11	1.71171e-11
GOTERM_BP_DIRECT	GO:0018105~peptidyl-serine phosphorylation	17	11.4865	6.35444e-13	PDPK1, SRC, PLK1, PRKCD, PRKCA, MAPK14, TGFBR1, AURKA, MAPK8, RPS6KB1, AKT2, CDK2, BCL2, CDK1, AKT1, MAPK1, TOP1	148	181	19256	12.2201	1.55568e-09	1.1961e-10	1.08808e-10
GOTERM_BP_DIRECT	GO:0070374~positive regulation of ERK1 and ERK2 cascade	17	11.4865	2.17738e-11	PDGFRB, NQO2, SRC, CHRNA7, PLA2G2A, BRAF, PRKCA, PTPN11, IGF1, MIF, EGFR, BMP2, ERBB4, KDR, ABL1, DRD2, FGFR2	148	228	19256	9.70104	5.33023e-08	3.33003e-09	3.02928e-09
GOTERM_BP_DIRECT	GO:0043065~positive regulation of apoptotic process	17	11.4865	4.5338e-09	PDGFRB, DAPK1, SRC, MMP2, PTGS2, TGFBR1, BMP2, MAPK8, CDK4, CASP3, ABL1, CYP1B1, AKT1, PPARG, CTSD, MCL1, TGM2	148	328	19256	6.74341	1.10987e-05	3.62107e-07	3.29404e-07
GOTERM_BP_DIRECT	GO:0000122~negative regulation of transcription from RNA polymerase II promoter	17	11.4865	0.00295726	PARP1, VDR, PLK1, NR1H4, NR3C1, ESR1, SREBF2, ESR2, AR, BMP2, CDK6, CCNE1, CDK2, MDM2, PPARG, FGFR2, MEN1	148	967	19256	2.28732	0.99929	0.0376896	0.0342857
GOTERM_BP_DIRECT	GO:0008285~negative regulation of cell proliferation	16	10.8108	2.41657e-06	BCHE, NOS3, VDR, PTGS2, SOD2, AR, BMP2, CDK6, ERBB4, FABP7, CYP1B1, JAK2, RAF1, DRD2, HSPA1B, MEN1	148	459	19256	4.53536	0.0058983	8.95961e-05	8.15043e-05
GOTERM_BP_DIRECT	GO:0007568~aging	15	10.1351	2.86103e-10	PDGFRB, NQO1, MMP7, MME, MMP2, TYMS, PTGS2, SOD2, IGF1R, ALDH3A1, CASP7, RPS6KB1, CTNNA1, AKT1, MAPK1	148	194	19256	10.0599	7.0038e-07	3.50047e-08	3.18433e-08
GOTERM_BP_DIRECT	GO:0001525~angiogenesis	15	10.1351	8.55484e-09	PDGFRB, FLT1, NOS3, MMP2, PRKCA, PTGS2, MAPK14, PIK3CG, PTK2, TYMP, KDR, CYP1B1, EPHB2, EPHB4, FGFR2	148	252	19256	7.74453	2.0942e-05	6.15697e-07	5.6009e-07
GOTERM_BP_DIRECT	GO:0016477~cell migration	15	10.1351	1.86654e-08	PDGFRB, FLT1, PDPK1, MMP2, RHOA, PIK3CG, PTK2, RPS6KB1, AXL, ERBB4, KDR, CTNNA1, CDK1, MET, FGFR1	148	268	19256	7.28217	4.56918e-05	1.17113e-06	1.06536e-06
GOTERM_BP_DIRECT	GO:0001666~response to hypoxia	14	9.45946	1.44564e-09	NOS2, CHRNA7, MMP2, SOD2, RHOA, ALDH3A1, BMP2, ADAM17, PLAU, CASP3, CA9, NOS1, RAF1, DRD2	148	182	19256	10.0083	3.53892e-06	1.53804e-07	1.39913e-07
GOTERM_BP_DIRECT	GO:0010629~negative regulation of gene expression	14	9.45946	7.12949e-07	NOS2, VDR, IGF1, MIF, ESR1, AURKA, BMP2, CCNB1, TERT, KDR, CDK1, AKT1, PGR, PPARG	148	308	19256	5.914	0.00174378	3.11533e-05	2.83397e-05
GOTERM_BP_DIRECT	GO:0014068~positive regulation of phosphatidylinositol 3-kinase signaling	13	8.78378	1.51337e-12	PDGFRB, FLT1, FLT3, SRC, INSR, IGF1, PTK2, IGF1R, ERBB4, KIT, KDR, JAK2, FGFR1	148	83	19256	20.3784	3.70467e-09	2.64515e-10	2.40626e-10
GOTERM_BP_DIRECT	GO:0009636~response to toxic substance	13	8.78378	2.7003e-12	PDGFRB, NQO1, GSTP1, AHR, TYMS, RPS6KB1, CDK4, MDM2, BCL2, CDK1, CYP1B1, MAPK1, DRD2	148	87	19256	19.4414	6.6103e-09	4.40508e-10	4.00724e-10
GOTERM_BP_DIRECT	GO:0051897~positive regulation of protein kinase B signaling	13	8.78378	2.767e-10	HSP90AA1, SRC, INSR, AKR1C3, F3, EGFR, TGFBR1, PIK3CG, PTK2, IGF1R, AXL, MET, FGFR1	148	128	19256	13.2141	6.77362e-07	3.50047e-08	3.18433e-08
GOTERM_BP_DIRECT	GO:0032496~response to lipopolysaccharide	13	8.78378	2.7308e-09	NOS2, NOS3, COMT, PTGS2, SOD2, ADAM17, CNR2, RPS6KB1, CASP3, BTK, NOS1, JAK2, FGFR2	148	156	19256	10.8423	6.68499e-06	2.78428e-07	2.53282e-07
GOTERM_BP_DIRECT	GO:0071222~cellular response to lipopolysaccharide	13	8.78378	3.00588e-08	NOS2, SRC, GSTP1, NR1H4, MAPK14, RHOA, MAPK8, AXL, CDK4, PDE4B, ABL1, EPHB2, JAK2	148	193	19256	8.76376	7.35813e-05	1.83885e-06	1.67277e-06
GOTERM_BP_DIRECT	GO:0006954~inflammatory response	13	8.78378	7.63772e-05	NOS2, PLA2G2A, NR1H4, MIF, PTGS2, PIK3CG, PTGS1, BMP2, CNR2, AXL, KIT, AKT1, S1PR3	148	411	19256	4.11534	0.170539	0.00186895	0.00170016
GOTERM_BP_DIRECT	GO:0001934~positive regulation of protein phosphorylation	12	8.10811	6.17169e-07	ADAM17, HSP90AA1, BMP2, ERBB4, AKT2, CHRNA7, INSR, ABL1, KDR, AKT1, PTK2, EGFR	148	209	19256	7.47032	0.00150969	2.79669e-05	2.54411e-05
GOTERM_BP_DIRECT	GO:0042981~regulation of apoptotic process	12	8.10811	2.39289e-06	ALK, HSP90AA1, FLT3, DAPK1, ABL1, XIAP, AKT1, JAK2, RAF1, ESR1, MCL1, TGM2	148	240	19256	6.50541	0.00584067	8.95961e-05	8.15043e-05
GOTERM_BP_DIRECT	GO:0006805~xenobiotic metabolic process	11	7.43243	3.89846e-09	NQO1, CBR1, ALDH3A1, BCHE, ABCC1, CYP2D6, GSTP1, CYP1B1, AHR, CYP3A4, CES2	148	98	19256	14.604	9.54338e-06	3.28949e-07	2.9924e-07
GOTERM_BP_DIRECT	GO:0032869~cellular response to insulin stimulus	11	7.43243	1.105e-08	RPS6KB1, PARP1, PDPK1, SRC, CDK4, AKT2, GSTP1, INSR, AKT1, PPARG, PIK3R1	148	109	19256	13.1302	2.705e-05	7.30791e-07	6.6479e-07
GOTERM_BP_DIRECT	GO:0051726~regulation of cell cycle	11	7.43243	0.000160777	ERN1, CDK6, CCNE1, CDK4, AKT2, PLK1, MDM2, ABL1, XIAP, MIF, TGFBR1	148	316	19256	4.52908	0.325385	0.00354434	0.00322423
GOTERM_BP_DIRECT	GO:0006508~proteolysis	11	7.43243	0.00120348	ADAM17, CASP7, MMP7, MME, PLAU, MMP1, CASP3, MMP2, MMP3, CTSD, TGM2	148	409	19256	3.49924	0.947549	0.0188776	0.0171727
GOTERM_BP_DIRECT	GO:0007173~epidermal growth factor receptor signaling pathway	10	6.75676	1.08989e-10	ADAM17, ERBB4, PDPK1, SRC, ABL1, AKT1, BRAF, PTPN11, PTK2, EGFR	148	49	19256	26.5527	2.66804e-07	1.56879e-08	1.42711e-08
GOTERM_BP_DIRECT	GO:0048146~positive regulation of fibroblast proliferation	10	6.75676	4.53193e-10	PDGFRB, CCNA2, CCNB1, CDK6, CDK4, ABL1, IGF1, MIF, ESR1, EGFR	148	57	19256	22.826	1.10942e-06	5.04075e-08	4.58549e-08
GOTERM_BP_DIRECT	GO:0048661~positive regulation of smooth muscle cell proliferation	10	6.75676	3.01189e-09	PDGFRB, RPS6KB1, MMP2, AKT1, IGF1, PTGS2, EGFR, FGFR2, IGF1R, TGM2	148	70	19256	18.5869	7.37308e-06	2.94804e-07	2.68179e-07
GOTERM_BP_DIRECT	GO:0018107~peptidyl-threonine phosphorylation	10	6.75676	3.42687e-09	MAPK8, PDPK1, CHEK1, PRKCD, BCL2, CDK1, MAPK1, AKT1, PRKCA, TGFBR1	148	71	19256	18.3251	8.38895e-06	3.22521e-07	2.93393e-07
GOTERM_BP_DIRECT	GO:0043627~response to estrogen	10	6.75676	3.89118e-09	PDGFRB, HSP90AA1, MME, CA2, MMP2, CTNNA1, MAPK1, PPARG, COMT, ESR1	148	72	19256	18.0706	9.52557e-06	3.28949e-07	2.9924e-07
GOTERM_BP_DIRECT	GO:0070301~cellular response to hydrogen peroxide	10	6.75676	4.98801e-09	ERN1, NQO1, SRC, AXL, PRKCD, MDM2, CDK1, ABL1, CYP1B1, PTPN11	148	74	19256	17.5822	1.22106e-05	3.69869e-07	3.36464e-07
GOTERM_BP_DIRECT	GO:0043406~positive regulation of MAP kinase activity	10	6.75676	1.00676e-08	PDGFRB, FLT1, FLT3, SRC, INSR, KIT, MIF, EGFR, PIK3CG, FGFR1	148	80	19256	16.2635	2.46452e-05	6.84317e-07	6.22514e-07
GOTERM_BP_DIRECT	GO:0008584~male gonad development	10	6.75676	1.93981e-07	PDGFRB, AR, INSR, KIT, BCL2, AKR1C3, CTNNA1, CYP1B1, ESR1, TGFBR1	148	112	19256	11.6168	0.000474752	9.9674e-06	9.0672e-06
GOTERM_BP_DIRECT	GO:0045471~response to ethanol	10	6.75676	8.3903e-07	NQO1, RPS6KB1, GSTP1, SETD7, CDK1, TYMS, RHOA, IL2, FGFR2, IGF1R	148	133	19256	9.78256	0.00205184	3.60194e-05	3.27663e-05
GOTERM_BP_DIRECT	GO:0042127~regulation of cell proliferation	10	6.75676	4.77604e-06	ESRRA, ALK, NOS2, PLAU, CHEK1, KIT, XIAP, BRAF, PTK2, PTGS1	148	164	19256	7.93342	0.0116237	0.000162319	0.000147659
GOTERM_BP_DIRECT	GO:0007507~heart development	10	6.75676	4.61994e-05	CASP7, BMP2, ERBB4, CASP3, MMP2, PTPN11, PPARG, RAF1, SOD2, TGFBR1	148	218	19256	5.96826	0.106938	0.00121559	0.00110581
GOTERM_BP_DIRECT	GO:0006974~cellular response to DNA damage stimulus	10	6.75676	0.000275535	PARP1, CASP3, CHEK1, SETD7, BCL2, ABL1, MAPK1, XIAP, AKT1, MEN1	148	276	19256	4.71406	0.490641	0.0055265	0.00502738
GOTERM_BP_DIRECT	GO:0048013~ephrin receptor signaling pathway	9	6.08108	4.59495e-09	EPHA5, EPHA6, SRC, EPHA8, MMP2, PTPN11, EPHB2, EPHB4, PTK2	148	51	19256	22.9603	1.12484e-05	3.62107e-07	3.29404e-07
GOTERM_BP_DIRECT	GO:0033138~positive regulation of peptidyl-serine phosphorylation	9	6.08108	4.74292e-07	HSP90AA1, BCL2, AKT1, BRAF, MIF, NOS1, RAF1, PTGS2, EGFR	148	91	19256	12.8678	0.00116039	2.27567e-05	2.07014e-05
GOTERM_BP_DIRECT	GO:0032355~response to estradiol	9	6.08108	2.31908e-06	ESRRA, PDGFRB, NQO1, CASP3, GSTP1, CYP1B1, PTGS2, ESR1, CYP19A1	148	112	19256	10.4551	0.00566104	8.86687e-05	8.06606e-05
GOTERM_BP_DIRECT	GO:0071456~cellular response to hypoxia	9	6.08108	1.21961e-05	CCNA2, CCNB1, TERT, SRC, MDM2, BCL2, AKT1, PPARG, PTGS2	148	140	19256	8.36409	0.0294149	0.000368442	0.000335166
GOTERM_BP_DIRECT	GO:0043524~negative regulation of neuron apoptotic process	9	6.08108	2.92236e-05	TERT, PDPK1, AXL, BCL2, KDR, BRAF, JAK2, SOD2, RHOA	148	158	19256	7.41122	0.0690413	0.000831512	0.000756415
GOTERM_BP_DIRECT	GO:0045766~positive regulation of angiogenesis	9	6.08108	3.81641e-05	FLT1, TERT, PDPK1, NOS3, CHRNA7, KDR, CYP1B1, PRKCA, F3	148	164	19256	7.14008	0.089196	0.00101508	0.000923406
GOTERM_BP_DIRECT	GO:0006366~transcription from RNA polymerase II promoter	9	6.08108	0.000522115	AR, BMP2, PARP1, NR1H4, PIK3R1, JAK2, MAPK14, ESR1, IL2	148	240	19256	4.87905	0.721537	0.00936105	0.00851561
GOTERM_BP_DIRECT	GO:0038083~peptidyl-tyrosine autophosphorylation	8	5.40541	2.02777e-10	ALK, SRC, INSR, BTK, ABL1, KDR, EGFR, IGF1R	148	22	19256	47.312	4.96397e-07	2.75664e-08	2.50767e-08
GOTERM_BP_DIRECT	GO:0043552~positive regulation of phosphatidylinositol 3-kinase activity	8	5.40541	3.75475e-09	PDGFRB, FLT1, ERBB4, FLT3, SRC, EPHA8, KIT, PTK2	148	32	19256	32.527	9.19159e-06	3.28949e-07	2.9924e-07
GOTERM_BP_DIRECT	GO:0060045~positive regulation of cardiac muscle cell proliferation	8	5.40541	4.73536e-09	CCNB1, ERBB4, CDK1, PIM1, MAPK1, MAPK14, GLI1, FGFR2	148	33	19256	31.5414	1.15921e-05	3.62107e-07	3.29404e-07
GOTERM_BP_DIRECT	GO:0006730~one-carbon metabolic process	8	5.40541	9.07774e-09	CA12, DHFR, CA1, CA2, SHMT1, CA4, CA6, CA9	148	36	19256	28.9129	2.22221e-05	6.34664e-07	5.77344e-07
GOTERM_BP_DIRECT	GO:0046326~positive regulation of glucose import	8	5.40541	1.64093e-08	TERT, AKT2, INSR, AKT1, PTPN11, IGF1, PIK3R1, MAPK14	148	39	19256	26.6888	4.01693e-05	1.05668e-06	9.61242e-07
GOTERM_BP_DIRECT	GO:0042307~positive regulation of protein import into nucleus	8	5.40541	3.96008e-08	HSP90AA1, PRKCD, CDK1, MAPK1, PIK3R1, JAK2, MAPK14, PTGS2	148	44	19256	23.656	9.69381e-05	2.30722e-06	2.09884e-06
GOTERM_BP_DIRECT	GO:1904707~positive regulation of vascular smooth muscle cell proliferation	8	5.40541	1.95519e-07	ERN1, NQO2, TERT, SRC, MMP2, MDM2, IGF1, JAK2	148	55	19256	18.9248	0.000478516	9.9674e-06	9.0672e-06
GOTERM_BP_DIRECT	GO:0000086~G2/M transition of mitotic cell cycle	8	5.40541	3.6045e-07	CCNA2, CCNB1, ABCB1, PLK1, CHEK1, CDK2, CDK1, AURKA	148	60	19256	17.3477	0.000881994	1.76404e-05	1.60473e-05
GOTERM_BP_DIRECT	GO:0071260~cellular response to mechanical stimulus	8	5.40541	4.59329e-06	MAPK8, MMP7, CHEK1, AKT1, PTPN11, PTGS2, EGFR, IGF1R	148	87	19256	11.964	0.0111814	0.000158307	0.000144009
GOTERM_BP_DIRECT	GO:0034614~cellular response to reactive oxygen species	7	4.72973	3.4172e-07	MAPK8, MMP2, AKR1C3, BTK, MAPK1, AKT1, EGFR	148	37	19256	24.615	0.00083618	1.70651e-05	1.55238e-05
GOTERM_BP_DIRECT	GO:0035094~response to nicotine	7	4.72973	5.53673e-07	CHRNA7, CASP3, MMP2, BCL2, MAPK1, DRD2, IGF1R	148	40	19256	22.7689	0.00135447	2.60546e-05	2.37014e-05
GOTERM_BP_DIRECT	GO:0031100~animal organ regeneration	7	4.72973	1.13859e-06	CCNA2, FLT3, CDK4, AXL, GSTP1, CDK1, PPARG	148	45	19256	20.239	0.00278339	4.64355e-05	4.22417e-05
GOTERM_BP_DIRECT	GO:0045429~positive regulation of nitric oxide biosynthetic process	7	4.72973	1.90633e-06	HSP90AA1, INSR, AKT1, JAK2, SOD2, PTGS2, ESR1	148	49	19256	18.5869	0.00465583	7.64719e-05	6.95654e-05
GOTERM_BP_DIRECT	GO:0043536~positive regulation of blood vessel endothelial cell migration	7	4.72973	2.15274e-06	ADAM17, PDPK1, NOS3, KDR, AKT1, PRKCA, FGFR1	148	50	19256	18.2151	0.00525604	8.49636e-05	7.72901e-05
GOTERM_BP_DIRECT	GO:0043491~protein kinase B signaling	7	4.72973	3.05211e-06	RPS6KB1, AXL, AKT2, KDR, AKT1, IGF1, DRD2	148	53	19256	17.1841	0.00744372	0.000109831	9.99116e-05
GOTERM_BP_DIRECT	GO:0090398~cellular senescence	7	4.72973	3.41215e-06	MAPK8, CDK2, PRKCD, ABL1, MIF, MAPK14, IGF1R	148	54	19256	16.8659	0.00831818	0.000121008	0.000110079
GOTERM_BP_DIRECT	GO:0009612~response to mechanical stimulus	7	4.72973	8.48423e-06	CCNB1, MAPK8, RPS6KB1, SRC, MMP2, PPARG, RHOA	148	63	19256	14.4565	0.0205553	0.00027317	0.000248499
GOTERM_BP_DIRECT	GO:0007611~learning or memory	7	4.72973	1.11341e-05	MME, SRC, CHRNA7, CASP3, MAPK1, EPHB2, EGFR	148	66	19256	13.7993	0.0268884	0.000344876	0.000313729
GOTERM_BP_DIRECT	GO:0051384~response to glucocorticoid	7	4.72973	1.32458e-05	ALDH3A1, BCHE, CASP3, BCL2, TYMS, PTGS2, RHOA	148	68	19256	13.3935	0.0319059	0.000395275	0.000359575
GOTERM_BP_DIRECT	GO:0034599~cellular response to oxidative stress	7	4.72973	6.566e-05	NQO1, ABCC1, MAPK8, PARP1, GSR, ABL1, HSPA1B	148	90	19256	10.1195	0.148487	0.00167365	0.00152249
GOTERM_BP_DIRECT	GO:0030307~positive regulation of cell growth	7	4.72973	7.42653e-05	ADAM17, BCL2, AKT1, RHOA, EGFR, TGFBR1, IL2	148	92	19256	9.89953	0.166239	0.00183563	0.00166984
GOTERM_BP_DIRECT	GO:0042060~wound healing	7	4.72973	0.000139032	PDGFRB, CASP3, IGF1, RAF1, EGFR, TGFBR1, FGFR2	148	103	19256	8.8423	0.288496	0.00315011	0.00286561
GOTERM_BP_DIRECT	GO:0051091~positive regulation of sequence-specific DNA binding transcription factor activity	7	4.72973	0.000305385	BMP2, KIT, AKT1, PPARG, JAK2, ESR1, ESR2	148	119	19256	7.65342	0.526544	0.00602204	0.00547816
GOTERM_BP_DIRECT	GO:0019221~cytokine-mediated signaling pathway	7	4.72973	0.00126903	FLT3, KIT, AKT1, PTPN11, JAK2, F3, TGM2	148	156	19256	5.83818	0.955334	0.0195303	0.0177664
GOTERM_BP_DIRECT	GO:0006809~nitric oxide biosynthetic process	6	4.05405	5.74348e-07	NQO1, NOS2, NOS3, CYP1B1, AKT1, NOS1	148	22	19256	35.484	0.00140502	2.65175e-05	2.41226e-05
GOTERM_BP_DIRECT	GO:0014911~positive regulation of smooth muscle cell migration	6	4.05405	9.15683e-07	PDGFRB, RPS6KB1, SRC, BCL2, CYP1B1, IGF1	148	24	19256	32.527	0.00223908	3.86323e-05	3.51433e-05
GOTERM_BP_DIRECT	GO:0048010~vascular endothelial growth factor receptor signaling pathway	6	4.05405	2.95889e-06	FLT1, SRC, AXL, KDR, MAPK14, PTK2	148	30	19256	26.0216	0.0072172	0.000108066	9.83057e-05
GOTERM_BP_DIRECT	GO:0045931~positive regulation of mitotic cell cycle	6	4.05405	4.13015e-06	CCNB1, RPS6KB1, MDM2, ABL1, PTPN11, PRKCA	148	32	19256	24.3953	0.0100597	0.000144378	0.000131339
GOTERM_BP_DIRECT	GO:2000379~positive regulation of reactive oxygen species metabolic process	6	4.05405	6.53652e-06	PDGFRB, CBR1, NQO2, AKR1C3, CYP1B1, MAPK14	148	35	19256	22.3042	0.0158741	0.000219108	0.000199319
GOTERM_BP_DIRECT	GO:2001237~negative regulation of extrinsic apoptotic signaling pathway	6	4.05405	8.66974e-06	AR, RPS6KB1, SRC, GSTP1, IGF1, TGFBR1	148	37	19256	21.0986	0.021	0.000275518	0.000250634
GOTERM_BP_DIRECT	GO:2001240~negative regulation of extrinsic apoptotic signaling pathway in absence of ligand	6	4.05405	9.92224e-06	TERT, BCL2, CTNNA1, AKT1, HSPA1B, MCL1	148	38	19256	20.5434	0.0239971	0.000311278	0.000283165
GOTERM_BP_DIRECT	GO:0071392~cellular response to estradiol stimulus	6	4.05405	1.6408e-05	CCNA2, MMP2, ESR1, ESR2, EGFR, IGF1R	148	42	19256	18.5869	0.0393711	0.00048374	0.000440051
GOTERM_BP_DIRECT	GO:0071364~cellular response to epidermal growth factor stimulus	6	4.05405	2.86937e-05	ERBB4, PDPK1, GSTP1, AKT1, PTPN11, EGFR	148	47	19256	16.6095	0.0678329	0.000826041	0.000751438
GOTERM_BP_DIRECT	GO:0048015~phosphatidylinositol-mediated signaling	6	4.05405	3.18344e-05	PDGFRB, RPS6KB1, IGF1, PIK3CG, FGFR1, IGF1R	148	48	19256	16.2635	0.0749726	0.000885214	0.000805267
GOTERM_BP_DIRECT	GO:0048538~thymus development	6	4.05405	3.18344e-05	BCL2, ABL1, MAPK1, BRAF, RAF1, TGFBR1	148	48	19256	16.2635	0.0749726	0.000885214	0.000805267
GOTERM_BP_DIRECT	GO:0050673~epithelial cell proliferation	6	4.05405	3.52354e-05	AR, FABP7, KIT, KDR, DRD2, EGFR	148	49	19256	15.9316	0.0826422	0.000951993	0.000866014
GOTERM_BP_DIRECT	GO:0045737~positive regulation of cyclin-dependent protein serine/threonine kinase activity	6	4.05405	3.52354e-05	ADAM17, CCNB1, SRC, PIM1, AKT1, EGFR	148	49	19256	15.9316	0.0826422	0.000951993	0.000866014
GOTERM_BP_DIRECT	GO:0009408~response to heat	6	4.05405	5.17422e-05	HSP90AA1, RPS6KB1, NOS3, AKT1, IGF1, NOS1	148	53	19256	14.7292	0.118974	0.00134695	0.0012253
GOTERM_BP_DIRECT	GO:0070371~ERK1 and ERK2 cascade	6	4.05405	6.19606e-05	CDK1, ABL1, KDR, MAPK1, BRAF, IGF1	148	55	19256	14.1936	0.140741	0.00159598	0.00145184
GOTERM_BP_DIRECT	GO:0045165~cell fate commitment	6	4.05405	7.36694e-05	BMP2, ERBB4, CASP3, KDR, PPARG, FGFR2	148	57	19256	13.6956	0.165022	0.00183563	0.00166984
GOTERM_BP_DIRECT	GO:0034446~substrate adhesion-dependent cell spreading	6	4.05405	8.01274e-05	SRC, AXL, ABL1, BRAF, PIK3R1, RHOA	148	58	19256	13.4595	0.178119	0.0019413	0.00176598
GOTERM_BP_DIRECT	GO:0008286~insulin receptor signaling pathway	6	4.05405	9.43435e-05	PTPN1, AKT2, INSR, AKT1, PIK3R1, IGF1R	148	60	19256	13.0108	0.206232	0.00226332	0.00205891
GOTERM_BP_DIRECT	GO:0043525~positive regulation of neuron apoptotic process	6	4.05405	0.00011921	NQO1, NQO2, CASP3, ABL1, NR3C1, RHOA	148	63	19256	12.3912	0.253115	0.00277816	0.00252725
GOTERM_BP_DIRECT	GO:0042531~positive regulation of tyrosine phosphorylation of STAT protein	6	4.05405	0.000183742	ERBB4, FLT3, KIT, IGF1, JAK2, IL2	148	69	19256	11.3137	0.36227	0.003944	0.0035878
GOTERM_BP_DIRECT	GO:0043154~negative regulation of cysteine-type endopeptidase activity involved in apoptotic process	6	4.05405	0.000183742	SRC, MDM2, XIAP, AKT1, RAF1, PTGS2	148	69	19256	11.3137	0.36227	0.003944	0.0035878
GOTERM_BP_DIRECT	GO:0007623~circadian rhythm	6	4.05405	0.00019667	NOS2, CDK4, IMPDH2, TOP1, TYMS, EGFR	148	70	19256	11.1521	0.382142	0.00414872	0.00377403
GOTERM_BP_DIRECT	GO:0000082~G1/S transition of mitotic cell cycle	6	4.05405	0.000255445	CDK6, RPS6KB1, CCNE1, CDK4, CDK2, BCL2	148	74	19256	10.5493	0.464957	0.00520894	0.0047385
GOTERM_BP_DIRECT	GO:0007584~response to nutrient	6	4.05405	0.000289409	NQO1, ALDH3A1, RPS6KB1, AKR1C3, CYP1B1, PPARG	148	76	19256	10.2717	0.507655	0.0057576	0.0052376
GOTERM_BP_DIRECT	GO:0001938~positive regulation of endothelial cell proliferation	6	4.05405	0.000307624	BMP2, KDR, AKT1, PRKCA, F3, TGFBR1	148	77	19256	10.1383	0.529133	0.00602204	0.00547816
GOTERM_BP_DIRECT	GO:0050731~positive regulation of peptidyl-tyrosine phosphorylation	6	4.05405	0.000808386	SRC, ABL1, PTPN11, IGF1, MIF, JAK2	148	95	19256	8.21735	0.861893	0.0137369	0.0124963
GOTERM_BP_DIRECT	GO:0032760~positive regulation of tumor necrosis factor production	6	4.05405	0.00143703	BTK, PTPN11, MIF, PIK3R1, EPHB2, JAK2	148	108	19256	7.22823	0.970412	0.0215731	0.0196247
GOTERM_BP_DIRECT	GO:0050729~positive regulation of inflammatory response	6	4.05405	0.00155879	ABCC1, PLA2G2A, JAK2, EGFR, IL2, TGM2	148	110	19256	7.09681	0.978048	0.0227704	0.0207139
GOTERM_BP_DIRECT	GO:0006979~response to oxidative stress	6	4.05405	0.00228435	NQO1, MAPK8, ABL1, AKT1, PTGS2, PTGS1	148	120	19256	6.50541	0.996297	0.0308829	0.0280937
GOTERM_BP_DIRECT	GO:0000165~MAPK cascade	6	4.05405	0.0030212	AR, BRAF, RAF1, EGFR, FGFR1, MEN1	148	128	19256	6.09882	0.999393	0.0379432	0.0345163
GOTERM_BP_DIRECT	GO:0016310~phosphorylation	6	4.05405	0.00312405	ALK, AKT1, TOP1, EPHB2, DCK, PIK3CG	148	129	19256	6.05154	0.999529	0.0388049	0.0353002
GOTERM_BP_DIRECT	GO:0010863~positive regulation of phospholipase C activity	5	3.37838	6.60646e-07	PDGFRB, FLT1, KIT, ESR1, FGFR1	148	10	19256	65.0541	0.00161595	2.93927e-05	2.67381e-05
GOTERM_BP_DIRECT	GO:0030518~intracellular steroid hormone receptor signaling pathway	5	3.37838	1.032e-06	AR, PGR, NR3C1, ESR1, ESR2	148	11	19256	59.14	0.00252314	4.28016e-05	3.8936e-05
GOTERM_BP_DIRECT	GO:0033628~regulation of cell adhesion mediated by integrin	5	3.37838	2.20954e-06	PLAU, EPHA8, PTPN11, PTK2, PIK3CG	148	13	19256	50.0416	0.00539436	8.58213e-05	7.80704e-05
GOTERM_BP_DIRECT	GO:0048009~insulin-like growth factor receptor signaling pathway	5	3.37838	7.18194e-06	AR, AKT1, IGF1, PIK3R1, IGF1R	148	17	19256	38.2671	0.0174278	0.000234323	0.00021316
GOTERM_BP_DIRECT	GO:0008631~intrinsic apoptotic signaling pathway in response to oxidative stress	5	3.37838	7.18194e-06	PRKCD, BCL2, CYP1B1, JAK2, SOD2	148	17	19256	38.2671	0.0174278	0.000234323	0.00021316
GOTERM_BP_DIRECT	GO:0060391~positive regulation of SMAD protein import into nucleus	5	3.37838	1.15581e-05	BMP2, PARP1, PPARG, JAK2, TGFBR1	148	19	19256	34.239	0.0278978	0.000353533	0.000321604
GOTERM_BP_DIRECT	GO:0045780~positive regulation of bone resorption	5	3.37838	2.14278e-05	MC4R, CA2, SRC, PRKCA, EGFR	148	22	19256	29.57	0.0511038	0.000624212	0.000567837
GOTERM_BP_DIRECT	GO:1900182~positive regulation of protein localization to nucleus	5	3.37838	0.000112296	PARP1, SRC, PLK1, CDK1, AKT1	148	33	19256	19.7133	0.240364	0.00266785	0.0024269
GOTERM_BP_DIRECT	GO:0035924~cellular response to vascular endothelial growth factor stimulus	5	3.37838	0.000126517	ERN1, FLT1, KDR, AKT1, MAPK14	148	34	19256	19.1335	0.266358	0.00289334	0.00263203
GOTERM_BP_DIRECT	GO:0043542~endothelial cell migration	5	3.37838	0.000126517	NOS3, ABL1, CYP1B1, RHOA, TGFBR1	148	34	19256	19.1335	0.266358	0.00289334	0.00263203
GOTERM_BP_DIRECT	GO:2000352~negative regulation of endothelial cell apoptotic process	5	3.37838	0.000158806	TERT, PDPK1, ABL1, KDR, BRAF	148	36	19256	18.0706	0.322121	0.0035327	0.00321365
GOTERM_BP_DIRECT	GO:0071549~cellular response to dexamethasone stimulus	5	3.37838	0.000177004	RPS6KB1, JAK2, NR3C1, EGFR, IGF1R	148	37	19256	17.5822	0.351662	0.00386722	0.00351795
GOTERM_BP_DIRECT	GO:0071276~cellular response to cadmium ion	5	3.37838	0.000265061	MAPK8, AKR1C3, MAPK1, AKT1, EGFR	148	41	19256	15.8668	0.477409	0.00536037	0.00487625
GOTERM_BP_DIRECT	GO:0045454~cell redox homeostasis	5	3.37838	0.000319213	NQO1, NOS2, NOS3, GSR, NOS1	148	43	19256	15.1288	0.542307	0.00619931	0.00563942
GOTERM_BP_DIRECT	GO:0001541~ovarian follicle development	5	3.37838	0.000349065	MMP2, KIT, BCL2, CTNNA1, KDR	148	44	19256	14.785	0.574572	0.00672568	0.00611825
GOTERM_BP_DIRECT	GO:0014065~phosphatidylinositol 3-kinase signaling	5	3.37838	0.000380863	AKT1, IGF1, PIK3R1, PIK3CG, IGF1R	148	45	19256	14.4565	0.606443	0.00715817	0.00651168
GOTERM_BP_DIRECT	GO:0030890~positive regulation of B cell proliferation	5	3.37838	0.000380863	BCL2, BTK, MIF, EPHB2, IL2	148	45	19256	14.4565	0.606443	0.00715817	0.00651168
GOTERM_BP_DIRECT	GO:0043407~negative regulation of MAP kinase activity	5	3.37838	0.000380863	PTPN1, BMP2, GSTP1, PRKCD, PPARG	148	45	19256	14.4565	0.606443	0.00715817	0.00651168
GOTERM_BP_DIRECT	GO:1904646~cellular response to beta-amyloid	5	3.37838	0.000450584	ABCC1, PARP1, IGF1, EPHB2, IGF1R	148	47	19256	13.8413	0.668218	0.0082494	0.00750436
GOTERM_BP_DIRECT	GO:1902895~positive regulation of pri-miRNA transcription from RNA polymerase II promoter	5	3.37838	0.000488652	BMP2, TERT, PPARG, NR3C1, SREBF2	148	48	19256	13.5529	0.697753	0.00885727	0.00805733
GOTERM_BP_DIRECT	GO:0008630~intrinsic apoptotic signaling pathway in response to DNA damage	5	3.37838	0.000571568	BCL2, ABL1, PIK3R1, SOD2, MCL1	148	50	19256	13.0108	0.753304	0.010135	0.00921964
GOTERM_BP_DIRECT	GO:0043124~negative regulation of I-kappaB kinase/NF-kappaB signaling	5	3.37838	0.000713996	GSTP1, NR1H4, ABL1, ESR1, RHOA	148	53	19256	12.2743	0.825963	0.0123039	0.0111926
GOTERM_BP_DIRECT	GO:0042542~response to hydrogen peroxide	5	3.37838	0.000713996	PDGFRB, CASP3, MMP2, BCL2, SOD2	148	53	19256	12.2743	0.825963	0.0123039	0.0111926
GOTERM_BP_DIRECT	GO:0042572~retinol metabolic process	5	3.37838	0.000713996	CYP2D6, ALDH1A1, AKR1C3, CYP1B1, CYP3A4	148	53	19256	12.2743	0.825963	0.0123039	0.0111926
GOTERM_BP_DIRECT	GO:0008202~steroid metabolic process	5	3.37838	0.000713996	CYP2D6, AKR1C3, CYP1B1, CYP3A4, CYP17A1	148	53	19256	12.2743	0.825963	0.0123039	0.0111926
GOTERM_BP_DIRECT	GO:0071407~cellular response to organic cyclic compound	5	3.37838	0.000821846	BMP2, CCNB1, CDK1, CYP1B1, AKT1	148	55	19256	11.828	0.866373	0.0138694	0.0126168
GOTERM_BP_DIRECT	GO:1903078~positive regulation of protein localization to plasma membrane	5	3.37838	0.000940708	PDPK1, AKT1, PIK3R1, EPHB2, EGFR	148	57	19256	11.413	0.900135	0.0153461	0.0139601
GOTERM_BP_DIRECT	GO:0071363~cellular response to growth factor stimulus	5	3.37838	0.00100445	RPS6KB1, INSR, MDM2, NOS1, TGFBR1	148	58	19256	11.2162	0.914577	0.0161704	0.01471
GOTERM_BP_DIRECT	GO:0007612~learning	5	3.37838	0.00128995	BCHE, INSR, EPHB2, COMT, PTGS2	148	62	19256	10.4926	0.957567	0.0197282	0.0179464
GOTERM_BP_DIRECT	GO:0071560~cellular response to transforming growth factor beta stimulus	5	3.37838	0.00162782	ABL1, NR3C1, TGFBR1, FGFR2, IGF1R	148	66	19256	9.85667	0.981466	0.023431	0.0213149
GOTERM_BP_DIRECT	GO:0035690~cellular response to drug	5	3.37838	0.00172102	NOS2, PDE4B, BRAF, UMPS, EGFR	148	67	19256	9.70956	0.985253	0.024343	0.0221445
GOTERM_BP_DIRECT	GO:0010595~positive regulation of endothelial cell migration	5	3.37838	0.00181787	ABL1, KDR, AKT1, PRKCA, PIK3CG	148	68	19256	9.56677	0.98837	0.0255651	0.0232562
GOTERM_BP_DIRECT	GO:0009791~post-embryonic development	5	3.37838	0.00213099	BCL2, ABL1, SOD2, TGFBR1, FGFR2	148	71	19256	9.16254	0.994605	0.0291315	0.0265005
GOTERM_BP_DIRECT	GO:0000187~activation of MAPK activity	5	3.37838	0.00235928	ALK, BMP2, KIT, IGF1, MAPK14	148	73	19256	8.91151	0.996918	0.0315512	0.0287016
GOTERM_BP_DIRECT	GO:0051402~neuron apoptotic process	5	3.37838	0.0024795	CASP7, AXL, CASP3, BCL2, XIAP	148	74	19256	8.79109	0.997706	0.0325685	0.0296271
GOTERM_BP_DIRECT	GO:0032720~negative regulation of tumor necrosis factor production	5	3.37838	0.00286531	AXL, CHRNA7, GSTP1, NR1H4, IGF1	148	77	19256	8.44858	0.99911	0.0367089	0.0333936
GOTERM_BP_DIRECT	GO:0008217~regulation of blood pressure	5	3.37838	0.00329032	NOS3, PPARG, SOD2, PTGS2, PTGS1	148	80	19256	8.13176	0.999687	0.0396621	0.03608
GOTERM_BP_DIRECT	GO:0001933~negative regulation of protein phosphorylation	5	3.37838	0.00329032	CCNB1, EPHB2, DRD2, IL2, MEN1	148	80	19256	8.13176	0.999687	0.0396621	0.03608
GOTERM_BP_DIRECT	GO:0032436~positive regulation of proteasomal ubiquitin-dependent protein catabolic process	5	3.37838	0.00344102	PLK1, MDM2, AKT1, HSPA1B, AURKA	148	81	19256	8.03136	0.999784	0.041074	0.0373644
GOTERM_BP_DIRECT	GO:0016485~protein processing	5	3.37838	0.00344102	ADAM17, CASP7, MME, CASP3, F3	148	81	19256	8.03136	0.999784	0.041074	0.0373644
GOTERM_BP_DIRECT	GO:0032956~regulation of actin cytoskeleton organization	5	3.37838	0.00359635	PDGFRB, EPHA5, PRKCD, ABL1, RHOA	148	82	19256	7.93342	0.999852	0.0427198	0.0388615
GOTERM_BP_DIRECT	GO:0045727~positive regulation of translation	5	3.37838	0.00375638	RPS6KB1, CDK4, CYP1B1, MAPK1, RHOA	148	83	19256	7.83784	0.9999	0.0435781	0.0396424
GOTERM_BP_DIRECT	GO:0032880~regulation of protein localization	5	3.37838	0.00392117	HSP90AA1, MAPK8, PARP1, CCNE1, BCL2	148	84	19256	7.74453	0.999933	0.0452599	0.0411723
GOTERM_BP_DIRECT	GO:0007409~axonogenesis	5	3.37838	0.00481885	BCL2, PTPN11, DRD2, FGFR2, IGF1R	148	89	19256	7.30944	0.999993	0.0533562	0.0485373
GOTERM_BP_DIRECT	GO:0019371~cyclooxygenase pathway	4	2.7027	3.54031e-05	CBR1, AKR1C3, PTGS2, PTGS1	148	9	19256	57.8258	0.0830188	0.000951993	0.000866014
GOTERM_BP_DIRECT	GO:0071492~cellular response to UV-A	4	2.7027	6.87654e-05	MME, MMP1, MMP2, MMP3	148	11	19256	47.312	0.154937	0.00173473	0.00157806
GOTERM_BP_DIRECT	GO:0048011~neurotrophin TRK receptor signaling pathway	4	2.7027	0.000117864	SRC, CASP3, PTPN11, RAF1	148	13	19256	40.0333	0.250649	0.0027732	0.00252274
GOTERM_BP_DIRECT	GO:0045667~regulation of osteoblast differentiation	4	2.7027	0.00014917	ESRRA, GLI1, PTK2, FGFR2	148	14	19256	37.1737	0.305939	0.00334879	0.00304635
GOTERM_BP_DIRECT	GO:0071498~cellular response to fluid shear stress	4	2.7027	0.00018542	CA2, SRC, MMP2, PTGS2	148	15	19256	34.6955	0.364886	0.00394542	0.00358909
GOTERM_BP_DIRECT	GO:0045725~positive regulation of glycogen biosynthetic process	4	2.7027	0.000226934	AKT2, INSR, AKT1, IGF1	148	16	19256	32.527	0.426271	0.00466646	0.00424501
GOTERM_BP_DIRECT	GO:0051146~striated muscle cell differentiation	4	2.7027	0.000226934	CASP7, CASP3, AKT1, MAPK14	148	16	19256	32.527	0.426271	0.00466646	0.00424501
GOTERM_BP_DIRECT	GO:0016572~histone phosphorylation	4	2.7027	0.000226934	CCNA2, CDK2, PRKCD, CDK1	148	16	19256	32.527	0.426271	0.00466646	0.00424501
GOTERM_BP_DIRECT	GO:2000811~negative regulation of anoikis	4	2.7027	0.000386137	SRC, BCL2, PTK2, MCL1	148	19	19256	27.3912	0.611494	0.00715817	0.00651168
GOTERM_BP_DIRECT	GO:0031103~axon regeneration	4	2.7027	0.000386137	DHFR, BCL2, CTNNA1, JAK2	148	19	19256	27.3912	0.611494	0.00715817	0.00651168
GOTERM_BP_DIRECT	GO:0055093~response to hyperoxia	4	2.7027	0.000451745	PDGFRB, CDK4, MMP2, SOD2	148	20	19256	26.0216	0.66916	0.0082494	0.00750436
GOTERM_BP_DIRECT	GO:0038096~Fc-gamma receptor signaling pathway involved in phagocytosis	4	2.7027	0.000524096	SRC, PRKCD, ABL1, PTK2	148	21	19256	24.7825	0.722885	0.00936105	0.00851561
GOTERM_BP_DIRECT	GO:1900273~positive regulation of long-term synaptic potentiation	4	2.7027	0.000784311	MME, CHRNA7, EPHB2, DRD2	148	24	19256	21.6847	0.853502	0.013421	0.0122089
GOTERM_BP_DIRECT	GO:0030325~adrenal gland development	4	2.7027	0.000886298	INSR, CYP1B1, NR3C1, CRHR1	148	25	19256	20.8173	0.885893	0.0145555	0.0132409
GOTERM_BP_DIRECT	GO:0051000~positive regulation of nitric-oxide synthase activity	4	2.7027	0.000996325	DHFR, TERT, AKT1, ESR1	148	26	19256	20.0166	0.912858	0.0161457	0.0146875
GOTERM_BP_DIRECT	GO:0046697~decidualization	4	2.7027	0.00111463	VDR, MAPK1, PTGS2, MEN1	148	27	19256	19.2753	0.934789	0.0178267	0.0162167
GOTERM_BP_DIRECT	GO:0046686~response to cadmium ion	4	2.7027	0.00124144	TERT, KIT, CDK1, SOD2	148	28	19256	18.5869	0.952209	0.0192266	0.0174901
GOTERM_BP_DIRECT	GO:2001243~negative regulation of intrinsic apoptotic signaling pathway	4	2.7027	0.00124144	SRC, BCL2, AKT1, MCL1	148	28	19256	18.5869	0.952209	0.0192266	0.0174901
GOTERM_BP_DIRECT	GO:0045776~negative regulation of blood pressure	4	2.7027	0.00137698	NOS2, NOS3, NOS1, DRD2	148	29	19256	17.9459	0.965719	0.0207992	0.0189207
GOTERM_BP_DIRECT	GO:0010332~response to gamma radiation	4	2.7027	0.00137698	PARP1, BCL2, SOD2, MEN1	148	29	19256	17.9459	0.965719	0.0207992	0.0189207
GOTERM_BP_DIRECT	GO:0051602~response to electrical stimulus	4	2.7027	0.00152147	NQO1, SRC, MMP2, SOD2	148	30	19256	17.3477	0.975945	0.0224279	0.0204024
GOTERM_BP_DIRECT	GO:0045840~positive regulation of mitotic nuclear division	4	2.7027	0.00152147	PDGFRB, INSR, IGF1, AURKA	148	30	19256	17.3477	0.975945	0.0224279	0.0204024
GOTERM_BP_DIRECT	GO:2000773~negative regulation of cellular senescence	4	2.7027	0.00152147	CDK6, TERT, ABL1, MIF	148	30	19256	17.3477	0.975945	0.0224279	0.0204024
GOTERM_BP_DIRECT	GO:0008210~estrogen metabolic process	4	2.7027	0.00167512	CYP2D6, CYP1B1, COMT, CYP3A4	148	31	19256	16.7881	0.983496	0.0238315	0.0216792
GOTERM_BP_DIRECT	GO:0032148~activation of protein kinase B activity	4	2.7027	0.00167512	PDPK1, SRC, INSR, IGF1	148	31	19256	16.7881	0.983496	0.0238315	0.0216792
GOTERM_BP_DIRECT	GO:0046677~response to antibiotic	4	2.7027	0.00183814	HSP90AA1, CASP3, MDM2, JAK2	148	32	19256	16.2635	0.988934	0.0257025	0.0233812
GOTERM_BP_DIRECT	GO:0048008~platelet-derived growth factor receptor signaling pathway	4	2.7027	0.00219307	PDGFRB, ABL1, PTPN11, JAK2	148	34	19256	15.3068	0.995367	0.0298135	0.0271209
GOTERM_BP_DIRECT	GO:0034612~response to tumor necrosis factor	4	2.7027	0.00238536	RPS6KB1, CASP3, JAK2, PTGS2	148	35	19256	14.8695	0.99711	0.0315512	0.0287016
GOTERM_BP_DIRECT	GO:0097192~extrinsic apoptotic signaling pathway in absence of ligand	4	2.7027	0.00238536	BCL2, CTNNA1, IL2, MCL1	148	35	19256	14.8695	0.99711	0.0315512	0.0287016
GOTERM_BP_DIRECT	GO:0030522~intracellular receptor signaling pathway	4	2.7027	0.00238536	ESRRA, AR, NR1H4, AHR	148	35	19256	14.8695	0.99711	0.0315512	0.0287016
GOTERM_BP_DIRECT	GO:0048662~negative regulation of smooth muscle cell proliferation	4	2.7027	0.00258777	BMP2, NOS3, PPARG, COMT	148	36	19256	14.4565	0.998241	0.0335041	0.0304782
GOTERM_BP_DIRECT	GO:0046427~positive regulation of JAK-STAT cascade	4	2.7027	0.00280048	ERBB4, KIT, CYP1B1, JAK2	148	37	19256	14.0657	0.998957	0.0360673	0.0328099
GOTERM_BP_DIRECT	GO:0045907~positive regulation of vasoconstriction	4	2.7027	0.00302367	ABL1, AKT1, PTGS2, EGFR	148	38	19256	13.6956	0.999397	0.0379432	0.0345163
GOTERM_BP_DIRECT	GO:0001974~blood vessel remodeling	4	2.7027	0.00302367	AXL, NOS3, MDM2, TGM2	148	38	19256	13.6956	0.999397	0.0379432	0.0345163
GOTERM_BP_DIRECT	GO:0033077~T cell differentiation in thymus	4	2.7027	0.00325749	ADAM17, CDK6, BCL2, BRAF	148	39	19256	13.3444	0.99966	0.0396571	0.0360755
GOTERM_BP_DIRECT	GO:0008625~extrinsic apoptotic signaling pathway via death domain receptors	4	2.7027	0.00325749	DAPK1, BCL2, PIK3R1, RAF1	148	39	19256	13.3444	0.99966	0.0396571	0.0360755
GOTERM_BP_DIRECT	GO:0001890~placenta development	4	2.7027	0.00325749	MME, PPARG, MAPK14, PTK2	148	39	19256	13.3444	0.99966	0.0396571	0.0360755
GOTERM_BP_DIRECT	GO:0031663~lipopolysaccharide-mediated signaling pathway	4	2.7027	0.00325749	NOS3, MAPK1, AKT1, MAPK14	148	39	19256	13.3444	0.99966	0.0396571	0.0360755
GOTERM_BP_DIRECT	GO:0030574~collagen catabolic process	4	2.7027	0.00375765	MMP7, MMP1, MMP2, MMP3	148	41	19256	12.6935	0.999901	0.0435781	0.0396424
GOTERM_BP_DIRECT	GO:0033574~response to testosterone	4	2.7027	0.00375765	NQO1, RPS6KB1, CDK4, CA9	148	41	19256	12.6935	0.999901	0.0435781	0.0396424
GOTERM_BP_DIRECT	GO:0097421~liver regeneration	4	2.7027	0.0040243	TYMS, GLI1, EGFR, AURKA	148	42	19256	12.3912	0.999948	0.0462322	0.0420568
GOTERM_BP_DIRECT	GO:0061098~positive regulation of protein tyrosine kinase activity	4	2.7027	0.00459144	ALK, PTPN1, ERBB4, EGFR	148	44	19256	11.828	0.999987	0.0510693	0.046457
GOTERM_BP_DIRECT	GO:1904706~negative regulation of vascular smooth muscle cell proliferation	4	2.7027	0.00489219	GSTP1, PPARG, SOD2, RHOA	148	45	19256	11.5652	0.999994	0.0534428	0.0486162
GOTERM_BP_DIRECT	GO:0009725~response to hormone	4	2.7027	0.00489219	NQO1, NOS2, NOS3, NOS1	148	45	19256	11.5652	0.999994	0.0534428	0.0486162
GOTERM_BP_DIRECT	GO:0009411~response to UV	4	2.7027	0.00489219	CASP7, MAPK8, CASP3, MEN1	148	45	19256	11.5652	0.999994	0.0534428	0.0486162
GOTERM_BP_DIRECT	GO:1990962~drug transport across blood-brain barrier	3	2.02703	0.000850973	ABCC1, ABCB1, ABCG2	148	6	19256	65.0541	0.875577	0.0140698	0.0127991
GOTERM_BP_DIRECT	GO:0071393~cellular response to progesterone stimulus	3	2.02703	0.000850973	SRC, CYP1B1, IGF1R	148	6	19256	65.0541	0.875577	0.0140698	0.0127991
GOTERM_BP_DIRECT	GO:0035791~platelet-derived growth factor receptor-beta signaling pathway	3	2.02703	0.000850973	PDGFRB, PTPN1, ABL1	148	6	19256	65.0541	0.875577	0.0140698	0.0127991
GOTERM_BP_DIRECT	GO:0002318~myeloid progenitor cell differentiation	3	2.02703	0.0011854	FLT3, KIT, BRAF	148	7	19256	55.7606	0.945173	0.018714	0.0170238
GOTERM_BP_DIRECT	GO:0006527~arginine catabolic process	3	2.02703	0.0011854	NOS2, NOS3, NOS1	148	7	19256	55.7606	0.945173	0.018714	0.0170238
GOTERM_BP_DIRECT	GO:0048762~mesenchymal cell differentiation	3	2.02703	0.00157262	BMP2, TGFBR1, FGFR2	148	8	19256	48.7905	0.97878	0.0227704	0.0207139
GOTERM_BP_DIRECT	GO:0010518~positive regulation of phospholipase activity	3	2.02703	0.00157262	PDPK1, FGFR2, FGFR1	148	8	19256	48.7905	0.97878	0.0227704	0.0207139
GOTERM_BP_DIRECT	GO:0001542~ovulation from ovarian follicle	3	2.02703	0.00201182	NOS3, MMP2, PGR	148	9	19256	43.3694	0.992773	0.0276569	0.025159
GOTERM_BP_DIRECT	GO:0046653~tetrahydrofolate metabolic process	3	2.02703	0.00201182	DHFR, SHMT1, TYMS	148	9	19256	43.3694	0.992773	0.0276569	0.025159
GOTERM_BP_DIRECT	GO:0034405~response to fluid shear stress	3	2.02703	0.00201182	PDGFRB, NOS3, AKT1	148	9	19256	43.3694	0.992773	0.0276569	0.025159
GOTERM_BP_DIRECT	GO:0010907~positive regulation of glucose metabolic process	3	2.02703	0.0025022	SRC, AKT2, AKT1	148	10	19256	39.0324	0.99783	0.0325685	0.0296271
GOTERM_BP_DIRECT	GO:0070633~transepithelial transport	3	2.02703	0.0025022	ABCC1, ABCB1, ABCG2	148	10	19256	39.0324	0.99783	0.0325685	0.0296271
GOTERM_BP_DIRECT	GO:0060020~Bergmann glial cell differentiation	3	2.02703	0.00304296	ABL1, MAPK1, PTPN11	148	11	19256	35.484	0.999425	0.0379905	0.0345594
GOTERM_BP_DIRECT	GO:1990314~cellular response to insulin-like growth factor stimulus	3	2.02703	0.00363332	CCNA2, PTPN11, IGF1R	148	12	19256	32.527	0.999865	0.0427439	0.0388835
GOTERM_BP_DIRECT	GO:0031284~positive regulation of guanylate cyclase activity	3	2.02703	0.00363332	NOS2, NOS3, NOS1	148	12	19256	32.527	0.999865	0.0427439	0.0388835
GOTERM_BP_DIRECT	GO:0051974~negative regulation of telomerase activity	3	2.02703	0.0042725	SRC, PPARG, MEN1	148	13	19256	30.0249	0.999972	0.0477388	0.0434273
GOTERM_BP_DIRECT	GO:0097242~beta-amyloid clearance	3	2.02703	0.0042725	MME, INSR, IGF1R	148	13	19256	30.0249	0.999972	0.0477388	0.0434273
GOTERM_BP_DIRECT	GO:0019430~removal of superoxide radicals	3	2.02703	0.0042725	NQO1, NOS3, SOD2	148	13	19256	30.0249	0.999972	0.0477388	0.0434273
GOTERM_BP_DIRECT	GO:0048546~digestive tract morphogenesis	3	2.02703	0.0042725	BCL2, GLI1, EGFR	148	13	19256	30.0249	0.999972	0.0477388	0.0434273
GOTERM_BP_DIRECT	GO:0033690~positive regulation of osteoblast proliferation	3	2.02703	0.0042725	BMP2, ABL1, IGF1R	148	13	19256	30.0249	0.999972	0.0477388	0.0434273
GOTERM_BP_DIRECT	GO:0060396~growth hormone receptor signaling pathway	3	2.02703	0.0042725	PIK3R1, JAK2, PTK2	148	13	19256	30.0249	0.999972	0.0477388	0.0434273
GOTERM_BP_DIRECT	GO:0060644~mammary gland epithelial cell differentiation	3	2.02703	0.00495972	ERBB4, AKT2, AKT1	148	14	19256	27.8803	0.999995	0.053701	0.048851
GOTERM_BP_DIRECT	GO:0051926~negative regulation of calcium ion transport	3	2.02703	0.00495972	NOS3, NOS1, PTGS2	148	14	19256	27.8803	0.999995	0.053701	0.048851
