# Supplementary material for: The inhibitory effect and mechanism of Resina Draconis on the proliferation of MCF-7 breast cancer cells: a network pharmacology-based analysis
Source: Sci Rep. 2023 Mar 7;13:3816. doi: 10.1038/s41598-023-30585-0 (PMC9992681; doi:10.1038/s41598-023-30585-0)
Supplement: Supplementary file 7 — Supplementary Information 7. [file 41598_2023_30585_MOESM7_ESM.xlsx]

## Sheet: Sheet1
Category	Term	Count	%	PValue	Genes	List Total	Pop Hits	Pop Total	Fold Enrichment	Bonferroni	Benjamini	FDR
KEGG_PATHWAY	hsa05200:Pathways in cancer	52	35.1351	1.47017e-25	ALK, FLT3, GLI1, IGF1R, CASP7, CASP3, AKT2, PIM1, AKT1, JAK2, PDGFRB, HSP90AA1, DAPK1, MMP1, MMP2, PRKCA, RHOA, TGFBR1, CCNA2, AR, CCNE1, KIT, PPARG, RAF1, MET, GSTP1, XIAP, PIK3R1, PTGS2, EGFR, MAPK8, TERT, ABL1, CTNNA1, MAPK1, NQO1, NOS2, BRAF, IGF1, ESR1, ESR2, IL2, PTK2, BMP2, CDK6, RPS6KB1, CDK4, CDK2, BCL2, MDM2, FGFR2, FGFR1	143	531	8156	5.58534	3.74894e-23	3.76364e-23	1.79361e-23
KEGG_PATHWAY	hsa04151:PI3K-Akt signaling pathway	34	22.973	7.54687e-16	FLT1, FLT3, PIK3R1, EGFR, PIK3CG, IGF1R, ERBB4, AKT2, KDR, AKT1, MAPK1, JAK2, MCL1, PDGFRB, HSP90AA1, NOS3, PDPK1, INSR, PRKCA, IGF1, IL2, PTK2, CDK6, RPS6KB1, CCNE1, CDK4, KIT, CDK2, BCL2, MDM2, RAF1, MET, FGFR2, FGFR1	143	354	8156	5.47793	1.98175e-13	3.9363e-14	1.8759e-14
KEGG_PATHWAY	hsa05205:Proteoglycans in cancer	26	17.5676	7.95194e-15	SRC, PIK3R1, EGFR, IGF1R, PLAU, ERBB4, CASP3, AKT2, KDR, AKT1, MAPK1, PDPK1, MMP2, PRKCA, PTPN11, BRAF, IGF1, MAPK14, ESR1, RHOA, PTK2, RPS6KB1, MDM2, RAF1, MET, FGFR1	143	205	8156	7.2337	2.03837e-12	3.39283e-13	1.6169e-13
KEGG_PATHWAY	hsa04010:MAPK signaling pathway	24	16.2162	1.06442e-09	PDGFRB, FLT1, FLT3, INSR, BRAF, PRKCA, IGF1, MAPK14, EGFR, TGFBR1, IGF1R, MAPK8, ERBB4, CASP3, AKT2, KIT, KDR, AKT1, MAPK1, RAF1, MET, HSPA1B, FGFR2, FGFR1	143	294	8156	4.65592	2.71428e-07	1.43417e-08	6.83472e-09
KEGG_PATHWAY	hsa05417:Lipid and atherosclerosis	23	15.5405	1.39133e-11	HSP90AA1, NOS3, PDPK1, MMP1, SRC, MMP3, PRKCA, PIK3R1, MAPK14, SOD2, RHOA, PTK2, ERN1, CASP7, MAPK8, CASP3, AKT2, BCL2, AKT1, MAPK1, PPARG, JAK2, HSPA1B	143	215	8156	6.10141	3.5479e-09	3.56181e-10	1.69742e-10
KEGG_PATHWAY	hsa05208:Chemical carcinogenesis - reactive oxygen species	23	15.5405	2.8852e-11	NQO1, CBR1, PTPN1, PDPK1, SRC, PRKCD, AKR1C3, BRAF, PTPN11, AHR, PIK3R1, MAPK14, SOD2, EGFR, PTK2, MAPK8, AKT2, ABL1, CYP1B1, AKT1, MAPK1, RAF1, MET	143	223	8156	5.88253	7.35727e-09	6.1551e-10	2.93329e-10
KEGG_PATHWAY	hsa04014:Ras signaling pathway	23	15.5405	8.12952e-11	PDGFRB, FLT1, FLT3, INSR, PLA2G2A, PRKCA, PTPN11, PIK3R1, IGF1, RHOA, EGFR, IGF1R, MAPK8, AKT2, KIT, KDR, ABL1, AKT1, MAPK1, RAF1, MET, FGFR2, FGFR1	143	235	8156	5.58215	2.07303e-08	1.38744e-09	6.61201e-10
KEGG_PATHWAY	hsa05215:Prostate cancer	22	14.8649	7.85317e-18	PDGFRB, HSP90AA1, PDPK1, GSTP1, MMP3, BRAF, PIK3R1, IGF1, EGFR, IGF1R, AR, CCNE1, PLAU, AKT2, CDK2, MDM2, BCL2, AKT1, MAPK1, RAF1, FGFR2, FGFR1	143	97	8156	12.9358	2.00256e-15	1.00521e-15	4.79043e-16
KEGG_PATHWAY	hsa04015:Rap1 signaling pathway	22	14.8649	6.58334e-11	PDGFRB, FLT1, SRC, INSR, BRAF, PRKCA, PIK3R1, IGF1, MAPK14, RHOA, EGFR, IGF1R, AKT2, KIT, KDR, AKT1, MAPK1, RAF1, DRD2, MET, FGFR2, FGFR1	143	210	8156	5.97509	1.67875e-08	1.29641e-09	6.17821e-10
KEGG_PATHWAY	hsa05207:Chemical carcinogenesis - receptor activation	22	14.8649	7.88236e-11	HSP90AA1, SRC, VDR, CHRNA7, XIAP, PRKCA, AHR, PIK3R1, CYP3A4, ESR1, EGFR, ESR2, AR, RPS6KB1, AKT2, BCL2, CYP1B1, AKT1, MAPK1, PGR, JAK2, RAF1	143	212	8156	5.91872	2.01e-08	1.38744e-09	6.61201e-10
KEGG_PATHWAY	hsa01522:Endocrine resistance	21	14.1892	1.72437e-16	SRC, MMP2, BRAF, PIK3R1, IGF1, MAPK14, ESR1, EGFR, PTK2, ESR2, IGF1R, MAPK8, RPS6KB1, CDK4, CYP2D6, AKT2, MDM2, BCL2, AKT1, MAPK1, RAF1	143	98	8156	12.2218	5.66214e-14	1.47147e-14	7.01246e-15
KEGG_PATHWAY	hsa04510:Focal adhesion	21	14.1892	2.14232e-10	PDGFRB, FLT1, PDPK1, SRC, XIAP, BRAF, PRKCA, PIK3R1, IGF1, RHOA, EGFR, PTK2, IGF1R, MAPK8, AKT2, KDR, BCL2, AKT1, MAPK1, RAF1, MET	143	201	8156	5.95888	5.46292e-08	3.42771e-09	1.63352e-09
KEGG_PATHWAY	hsa05206:MicroRNAs in cancer	21	14.1892	3.57367e-07	PDGFRB, ABCC1, ABCB1, PRKCA, PIK3R1, PTGS2, RHOA, EGFR, CDK6, CCNE1, PLAU, CASP3, MDM2, PIM1, BCL2, ABL1, CYP1B1, MAPK1, RAF1, MET, MCL1	143	310	8156	3.86366	9.11243e-05	2.07922e-06	9.9088e-07
KEGG_PATHWAY	hsa04068:FoxO signaling pathway	20	13.5135	7.55017e-13	PDPK1, INSR, PLK1, SETD7, BRAF, PIK3R1, IGF1, MAPK14, SOD2, EGFR, TGFBR1, IGF1R, CCNB1, MAPK8, AKT2, CDK2, MDM2, AKT1, MAPK1, RAF1	143	131	8156	8.70763	1.92541e-10	2.7612e-11	1.31589e-11
KEGG_PATHWAY	hsa01521:EGFR tyrosine kinase inhibitor resistance	19	12.8378	7.68809e-16	PDGFRB, SRC, BRAF, PRKCA, PIK3R1, IGF1, EGFR, IGF1R, RPS6KB1, AXL, AKT2, KDR, BCL2, AKT1, MAPK1, JAK2, RAF1, MET, FGFR2	143	79	8156	13.7173	1.98175e-13	3.9363e-14	1.8759e-14
KEGG_PATHWAY	hsa04914:Progesterone-mediated oocyte maturation	18	12.1622	1.28554e-12	HSP90AA1, PLK1, BRAF, PIK3R1, IGF1, MAPK14, AURKA, IGF1R, CCNA2, CCNB1, MAPK8, AKT2, CDK2, CDK1, AKT1, MAPK1, PGR, RAF1	143	102	8156	10.065	3.27809e-10	4.11374e-11	1.96045e-11
KEGG_PATHWAY	hsa05165:Human papillomavirus infection	18	12.1622	5.76209e-05	PDGFRB, PIK3R1, PTGS2, EGFR, PTK2, CCNA2, CDK6, TERT, RPS6KB1, CCNE1, CDK4, CASP3, AKT2, CDK2, MDM2, AKT1, MAPK1, RAF1	143	331	8156	3.1016	0.0145863	0.000204874	9.76354e-05
KEGG_PATHWAY	hsa04933:AGE-RAGE signaling pathway in diabetic complications	17	11.4865	1.17613e-11	NOS3, MMP2, PRKCD, PRKCA, PIK3R1, MAPK14, F3, TGFBR1, MAPK8, CDK4, CASP3, AKT2, PIM1, BCL2, AKT1, MAPK1, JAK2	143	100	8156	9.69594	2.99915e-09	3.34545e-10	1.59432e-10
KEGG_PATHWAY	hsa04915:Estrogen signaling pathway	17	11.4865	1.66943e-09	HSP90AA1, NOS3, SRC, MMP2, PRKCD, PIK3R1, ESR1, EGFR, ESR2, AKT2, BCL2, AKT1, MAPK1, PGR, RAF1, CTSD, HSPA1B	143	138	8156	7.02605	4.25705e-07	2.03512e-08	9.6986e-09
KEGG_PATHWAY	hsa05224:Breast cancer	17	11.4865	4.25344e-09	BRAF, PIK3R1, IGF1, ESR1, EGFR, ESR2, IGF1R, CDK6, RPS6KB1, CDK4, AKT2, KIT, AKT1, MAPK1, PGR, RAF1, FGFR1	143	147	8156	6.59588	1.08463e-06	4.35552e-08	2.07568e-08
KEGG_PATHWAY	hsa05226:Gastric cancer	17	11.4865	5.187e-09	ABCB1, BRAF, PIK3R1, EGFR, TGFBR1, TERT, RPS6KB1, CCNE1, AKT2, CDK2, BCL2, CTNNA1, AKT1, MAPK1, RAF1, MET, FGFR2	143	149	8156	6.50735	1.32269e-06	4.72484e-08	2.25168e-08
KEGG_PATHWAY	hsa05161:Hepatitis B	17	11.4865	1.74878e-08	SRC, BRAF, PRKCA, PIK3R1, MAPK14, TGFBR1, CCNA2, MAPK8, CCNE1, CASP3, AKT2, CDK2, BCL2, AKT1, MAPK1, JAK2, RAF1	143	162	8156	5.98515	4.45937e-06	1.44415e-07	6.88228e-08
KEGG_PATHWAY	hsa05225:Hepatocellular carcinoma	17	11.4865	2.94534e-08	NQO1, GSTP1, BRAF, PRKCA, PIK3R1, EGFR, TGFBR1, IGF1R, CDK6, TERT, RPS6KB1, CDK4, AKT2, AKT1, MAPK1, RAF1, MET	143	168	8156	5.7714	7.5106e-06	2.15431e-07	1.02666e-07
KEGG_PATHWAY	hsa05163:Human cytomegalovirus infection	17	11.4865	1.64146e-06	SRC, PRKCA, PIK3R1, PTGS2, MAPK14, RHOA, EGFR, PTK2, CDK6, RPS6KB1, CDK4, CASP3, AKT2, MDM2, AKT1, MAPK1, RAF1	143	225	8156	4.30931	0.000418485	8.40428e-06	4.00516e-06
KEGG_PATHWAY	hsa05010:Alzheimer disease	17	11.4865	0.00100389	NOS2, MME, CHRNA7, INSR, BRAF, PIK3R1, PTGS2, ERN1, CASP7, ADAM17, MAPK8, CASP3, AKT2, AKT1, MAPK1, NOS1, RAF1	143	384	8156	2.52499	0.225952	0.00254452	0.00121262
KEGG_PATHWAY	hsa04926:Relaxin signaling pathway	16	10.8108	5.34905e-09	NOS2, NOS3, MMP1, SRC, MMP2, PRKCA, PIK3R1, MAPK14, EGFR, TGFBR1, MAPK8, AKT2, AKT1, MAPK1, NOS1, RAF1	143	129	8156	7.0741	1.36401e-06	4.72484e-08	2.25168e-08
KEGG_PATHWAY	hsa04218:Cellular senescence	16	10.8108	7.2137e-08	PIK3R1, MAPK14, TGFBR1, CCNA2, CCNB1, CDK6, CCNE1, CDK4, AKT2, CHEK1, CDK2, MDM2, CDK1, AKT1, MAPK1, RAF1	143	156	8156	5.84974	1.83948e-05	4.85975e-07	2.31598e-07
KEGG_PATHWAY	hsa04360:Axon guidance	16	10.8108	5.48387e-07	EPHA5, EPHA6, PDPK1, SRC, EPHA8, PRKCA, PTPN11, PIK3R1, RHOA, PTK2, ABL1, MAPK1, EPHB2, RAF1, MET, EPHB4	143	182	8156	5.01406	0.000139829	2.98696e-06	1.42347e-06
KEGG_PATHWAY	hsa05218:Melanoma	15	10.1351	1.55315e-11	PDGFRB, BRAF, PIK3R1, IGF1, EGFR, IGF1R, CDK6, CDK4, AKT2, MDM2, AKT1, MAPK1, RAF1, MET, FGFR1	143	72	8156	11.8823	3.96052e-09	3.6146e-10	1.72258e-10
KEGG_PATHWAY	hsa04066:HIF-1 signaling pathway	15	10.1351	4.81394e-09	FLT1, NOS2, NOS3, INSR, PRKCA, PIK3R1, IGF1, EGFR, IGF1R, LDHB, RPS6KB1, AKT2, BCL2, AKT1, MAPK1	143	109	8156	7.84885	1.22755e-06	4.72484e-08	2.25168e-08
KEGG_PATHWAY	hsa04071:Sphingolipid signaling pathway	15	10.1351	1.53052e-08	ABCC1, NOS3, PDPK1, PRKCA, PIK3R1, MAPK14, RHOA, MAPK8, AKT2, BCL2, AKT1, MAPK1, S1PR3, RAF1, CTSD	143	119	8156	7.18928	3.90282e-06	1.30604e-07	6.22411e-08
KEGG_PATHWAY	hsa04210:Apoptosis	15	10.1351	8.54676e-08	PARP1, PDPK1, XIAP, PIK3R1, ERN1, CASP7, MAPK8, CASP3, AKT2, BCL2, AKT1, MAPK1, RAF1, CTSD, MCL1	143	136	8156	6.29062	2.1794e-05	5.61018e-07	2.6736e-07
KEGG_PATHWAY	hsa05418:Fluid shear stress and atherosclerosis	15	10.1351	1.12674e-07	NQO1, HSP90AA1, NOS3, SRC, GSTP1, MMP2, PIK3R1, MAPK14, RHOA, PTK2, MAPK8, AKT2, KDR, BCL2, AKT1	143	139	8156	6.15485	2.87316e-05	7.21116e-07	3.43657e-07
KEGG_PATHWAY	hsa05170:Human immunodeficiency virus 1 infection	15	10.1351	1.77998e-05	PRKCA, PIK3R1, MAPK14, PTK2, CCNB1, MAPK8, RPS6KB1, CASP3, AKT2, CHEK1, BCL2, CDK1, AKT1, MAPK1, RAF1	143	212	8156	4.03549	0.0045287	7.23293e-05	3.44694e-05
KEGG_PATHWAY	hsa05166:Human T-cell leukemia virus 1 infection	15	10.1351	2.98394e-05	MMP7, XIAP, PIK3R1, TGFBR1, IL2, CCNA2, MAPK8, TERT, CCNE1, CDK4, AKT2, CHEK1, CDK2, AKT1, MAPK1	143	222	8156	3.85371	0.00758028	0.000115741	5.51576e-05
KEGG_PATHWAY	hsa05131:Shigellosis	15	10.1351	9.56638e-05	ARF1, SRC, PRKCD, PIK3R1, MAPK14, RHOA, EGFR, PTK2, MAPK8, RPS6KB1, AKT2, MDM2, BCL2, AKT1, MAPK1	143	247	8156	3.46366	0.0241003	0.000322236	0.000153566
KEGG_PATHWAY	hsa05223:Non-small cell lung cancer	14	9.45946	2.28769e-10	ALK, PDPK1, BRAF, PRKCA, PIK3R1, FHIT, EGFR, CDK6, CDK4, AKT2, AKT1, MAPK1, RAF1, MET	143	72	8156	11.0901	5.83362e-08	3.445e-09	1.64176e-09
KEGG_PATHWAY	hsa05214:Glioma	14	9.45946	3.90656e-10	PDGFRB, BRAF, PRKCA, PIK3R1, IGF1, EGFR, IGF1R, CDK6, CDK4, AKT2, MDM2, AKT1, MAPK1, RAF1	143	75	8156	10.6465	9.96173e-08	5.556e-09	2.64778e-09
KEGG_PATHWAY	hsa04012:ErbB signaling pathway	14	9.45946	1.9651e-09	SRC, BRAF, PRKCA, PIK3R1, EGFR, PTK2, MAPK8, RPS6KB1, ERBB4, AKT2, ABL1, AKT1, MAPK1, RAF1	143	85	8156	9.39399	5.01101e-07	2.28667e-08	1.08974e-08
KEGG_PATHWAY	hsa05222:Small cell lung cancer	14	9.45946	5.35236e-09	NOS2, XIAP, PIK3R1, PTGS2, FHIT, PTK2, CDK6, CCNE1, CDK4, CASP3, AKT2, CDK2, BCL2, AKT1	143	92	8156	8.67923	1.36485e-06	4.72484e-08	2.25168e-08
KEGG_PATHWAY	hsa04625:C-type lectin receptor signaling pathway	14	9.45946	2.45359e-08	SRC, PRKCD, PTPN11, PIK3R1, PTGS2, MAPK14, RHOA, IL2, MAPK8, AKT2, MDM2, AKT1, MAPK1, RAF1	143	104	8156	7.67778	6.25662e-06	1.91618e-07	9.13181e-08
KEGG_PATHWAY	hsa04722:Neurotrophin signaling pathway	14	9.45946	1.25338e-07	PDPK1, PRKCD, BRAF, PTPN11, PIK3R1, MAPK14, RHOA, MAPK8, AKT2, BCL2, ABL1, AKT1, MAPK1, RAF1	143	119	8156	6.71	3.19606e-05	7.82596e-07	3.72956e-07
KEGG_PATHWAY	hsa04140:Autophagy - animal	14	9.45946	9.1469e-07	DAPK1, PDPK1, PRKCD, PIK3R1, IGF1R, ERN1, MAPK8, RPS6KB1, AKT2, BCL2, AKT1, MAPK1, RAF1, CTSD	143	141	8156	5.66305	0.000233219	4.87835e-06	2.32484e-06
KEGG_PATHWAY	hsa04072:Phospholipase D signaling pathway	14	9.45946	1.59105e-06	PDGFRB, ARF1, INSR, PRKCA, PTPN11, PIK3R1, RHOA, EGFR, PIK3CG, AKT2, KIT, AKT1, MAPK1, RAF1	143	148	8156	5.3952	0.000405635	8.31241e-06	3.96138e-06
KEGG_PATHWAY	hsa05152:Tuberculosis	14	9.45946	1.39001e-05	NOS2, SRC, VDR, MAPK14, RHOA, MAPK8, CASP3, AKT2, BCL2, AKT1, MAPK1, JAK2, RAF1, CTSD	143	180	8156	4.43605	0.00353827	6.03123e-05	2.87426e-05
KEGG_PATHWAY	hsa05167:Kaposi sarcoma-associated herpesvirus infection	14	9.45946	3.08793e-05	SRC, PIK3R1, PTGS2, MAPK14, PIK3CG, MAPK8, CDK6, CDK4, CASP3, AKT2, AKT1, MAPK1, JAK2, RAF1	143	194	8156	4.11593	0.00784343	0.000117987	5.6228e-05
KEGG_PATHWAY	hsa05169:Epstein-Barr virus infection	14	9.45946	4.71355e-05	PIK3R1, MAPK14, CCNA2, MAPK8, CDK6, CCNE1, CDK4, CASP3, AKT2, CDK2, MDM2, BCL2, BTK, AKT1	143	202	8156	3.95292	0.0119479	0.000174879	8.3341e-05
KEGG_PATHWAY	hsa05415:Diabetic cardiomyopathy	14	9.45946	4.96169e-05	PARP1, NOS3, MMP2, INSR, PRKCD, GSR, PRKCA, PIK3R1, MAPK14, TGFBR1, MAPK8, AKT2, AKT1, CTSD	143	203	8156	3.93345	0.0125729	0.000181456	8.64752e-05
KEGG_PATHWAY	hsa05230:Central carbon metabolism in cancer	13	8.78378	2.18005e-09	PDGFRB, FLT3, PIK3R1, EGFR, LDHB, AKT2, KIT, AKT1, MAPK1, RAF1, MET, FGFR2, FGFR1	143	70	8156	10.5922	5.55913e-07	2.42649e-08	1.15638e-08
KEGG_PATHWAY	hsa05210:Colorectal cancer	13	8.78378	2.47008e-08	BRAF, PIK3R1, RHOA, EGFR, TGFBR1, MAPK8, RPS6KB1, CASP3, AKT2, BCL2, AKT1, MAPK1, RAF1	143	86	8156	8.62156	6.29868e-06	1.91618e-07	9.13181e-08
KEGG_PATHWAY	hsa05145:Toxoplasmosis	13	8.78378	4.84805e-07	NOS2, PDPK1, XIAP, MAPK14, PIK3CG, MAPK8, CASP3, AKT2, BCL2, AKT1, MAPK1, JAK2, HSPA1B	143	112	8156	6.62013	0.000123618	2.69805e-06	1.28579e-06
KEGG_PATHWAY	hsa04150:mTOR signaling pathway	13	8.78378	1.60369e-05	PDPK1, INSR, BRAF, PRKCA, PIK3R1, IGF1, RHOA, IGF1R, RPS6KB1, AKT2, AKT1, MAPK1, RAF1	143	156	8156	4.75291	0.00408109	6.75591e-05	3.21961e-05
KEGG_PATHWAY	hsa05203:Viral carcinogenesis	13	8.78378	0.000218101	SRC, PIK3R1, RHOA, CCNA2, CDK6, CCNE1, CDK4, CASP3, CHEK1, CDK2, MDM2, CDK1, MAPK1	143	204	8156	3.63458	0.0541033	0.000649232	0.0003094
KEGG_PATHWAY	hsa04020:Calcium signaling pathway	13	8.78378	0.000944944	PDGFRB, FLT1, NOS2, NOS3, CHRNA7, PRKCA, EGFR, ERBB4, KDR, NOS1, MET, FGFR2, FGFR1	143	240	8156	3.08939	0.214217	0.00241906	0.00115283
KEGG_PATHWAY	hsa05132:Salmonella infection	13	8.78378	0.00129942	ARF1, HSP90AA1, MAPK14, RHOA, PIK3CG, CASP7, MAPK8, CASP3, AKT2, BCL2, AKT1, MAPK1, RAF1	143	249	8156	2.97773	0.282203	0.00322963	0.00153912
KEGG_PATHWAY	hsa04370:VEGF signaling pathway	12	8.10811	4.13649e-09	SRC, NOS3, AKT2, KDR, MAPK1, AKT1, PRKCA, PIK3R1, RAF1, MAPK14, PTGS2, PTK2	143	59	8156	11.6003	1.0548e-06	4.35552e-08	2.07568e-08
KEGG_PATHWAY	hsa04917:Prolactin signaling pathway	12	8.10811	2.71603e-08	MAPK8, SRC, AKT2, MAPK1, AKT1, PIK3R1, JAK2, RAF1, MAPK14, ESR1, ESR2, CYP17A1	143	70	8156	9.77742	6.92586e-06	2.04501e-07	9.74577e-08
KEGG_PATHWAY	hsa05220:Chronic myeloid leukemia	12	8.10811	6.57573e-08	CDK6, CDK4, AKT2, MDM2, ABL1, MAPK1, AKT1, BRAF, PTPN11, PIK3R1, RAF1, TGFBR1	143	76	8156	9.00552	1.6768e-05	4.54969e-07	2.16821e-07
KEGG_PATHWAY	hsa05212:Pancreatic cancer	12	8.10811	6.57573e-08	MAPK8, CDK6, RPS6KB1, CDK4, AKT2, MAPK1, AKT1, BRAF, PIK3R1, RAF1, EGFR, TGFBR1	143	76	8156	9.00552	1.6768e-05	4.54969e-07	2.16821e-07
KEGG_PATHWAY	hsa04114:Oocyte meiosis	12	8.10811	1.60981e-05	AR, CCNB1, CCNE1, PLK1, CDK2, CDK1, MAPK1, PGR, IGF1, MAPK14, AURKA, IGF1R	143	131	8156	5.22458	0.00409663	6.75591e-05	3.21961e-05
KEGG_PATHWAY	hsa05162:Measles	12	8.10811	2.81498e-05	MAPK8, CDK6, CCNE1, CDK4, AKT2, CASP3, CDK2, BCL2, AKT1, PIK3R1, IL2, HSPA1B	143	139	8156	4.92388	0.00715259	0.000110867	5.28349e-05
KEGG_PATHWAY	hsa04630:JAK-STAT signaling pathway	12	8.10811	0.000114405	PDGFRB, AKT2, BCL2, PIM1, AKT1, PTPN11, PIK3R1, JAK2, RAF1, EGFR, IL2, MCL1	143	162	8156	4.22481	0.0287535	0.00038036	0.000181265
KEGG_PATHWAY	hsa04062:Chemokine signaling pathway	12	8.10811	0.00050243	SRC, AKT2, PRKCD, MAPK1, AKT1, BRAF, PIK3R1, JAK2, RAF1, PTK2, RHOA, PIK3CG	143	192	8156	3.56469	0.12028	0.00138303	0.000659101
KEGG_PATHWAY	hsa05202:Transcriptional misregulation in cancer	12	8.10811	0.000524967	CCNA2, FLT1, PLAU, FLT3, MMP3, MDM2, PPARG, IGF1, MET, PTK2, IGF1R, MEN1	143	193	8156	3.54622	0.125324	0.0014297	0.00068134
KEGG_PATHWAY	hsa04024:cAMP signaling pathway	12	8.10811	0.00159836	MAPK8, AKT2, PDE4B, MAPK1, AKT1, BRAF, PIK3R1, DRD2, RAF1, GLI1, CRHR1, RHOA	143	221	8156	3.09692	0.334959	0.00386018	0.00183962
KEGG_PATHWAY	hsa05219:Bladder cancer	11	7.43243	1.31702e-09	MMP1, SRC, CDK4, DAPK1, MMP2, MDM2, MAPK1, BRAF, RAF1, EGFR, TYMP	143	41	8156	15.3021	3.35839e-07	1.68578e-08	8.03381e-09
KEGG_PATHWAY	hsa05221:Acute myeloid leukemia	11	7.43243	1.98132e-07	CCNA2, RPS6KB1, FLT3, AKT2, KIT, PIM1, MAPK1, AKT1, BRAF, PIK3R1, RAF1	143	67	8156	9.36395	5.05225e-05	1.20766e-06	5.75527e-07
KEGG_PATHWAY	hsa04520:Adherens junction	11	7.43243	3.47665e-07	PTPN1, SRC, INSR, CTNNA1, MAPK1, MET, RHOA, EGFR, TGFBR1, FGFR1, IGF1R	143	71	8156	8.8364	8.86506e-05	2.06982e-06	9.86398e-07
KEGG_PATHWAY	hsa04115:p53 signaling pathway	11	7.43243	4.54162e-07	CCNB1, CDK6, CCNE1, CDK4, CASP3, CHEK1, CDK2, MDM2, BCL2, CDK1, IGF1	143	73	8156	8.59431	0.000115805	2.58368e-06	1.23128e-06
KEGG_PATHWAY	hsa05235:PD-L1 expression and PD-1 checkpoint pathway in cancer	11	7.43243	2.93248e-06	ALK, RPS6KB1, AKT2, MAPK1, AKT1, PTPN11, PIK3R1, JAK2, RAF1, MAPK14, EGFR	143	89	8156	7.04927	0.000747505	1.44368e-05	6.88006e-06
KEGG_PATHWAY	hsa05231:Choline metabolism in cancer	11	7.43243	7.06911e-06	PDGFRB, MAPK8, RPS6KB1, PDPK1, AKT2, MAPK1, AKT1, PRKCA, PIK3R1, RAF1, EGFR	143	98	8156	6.40188	0.00180101	3.29035e-05	1.56806e-05
KEGG_PATHWAY	hsa04660:T cell receptor signaling pathway	11	7.43243	1.20544e-05	MAPK8, PDPK1, CDK4, AKT2, MAPK1, AKT1, PIK3R1, RAF1, MAPK14, RHOA, IL2	143	104	8156	6.03254	0.00306917	5.32055e-05	2.53558e-05
KEGG_PATHWAY	hsa04931:Insulin resistance	11	7.43243	1.68556e-05	PTPN1, MAPK8, RPS6KB1, PDPK1, NOS3, AKT2, INSR, PRKCD, AKT1, PTPN11, PIK3R1	143	108	8156	5.80912	0.00428899	6.95974e-05	3.31675e-05
KEGG_PATHWAY	hsa04935:Growth hormone synthesis, secretion and action	11	7.43243	3.93572e-05	MAPK8, AKT2, MAPK1, AKT1, PRKCA, IGF1, PIK3R1, JAK2, RAF1, MAPK14, PTK2	143	119	8156	5.27214	0.00998609	0.000148168	7.06115e-05
KEGG_PATHWAY	hsa04611:Platelet activation	11	7.43243	5.60593e-05	SRC, NOS3, AKT2, BTK, MAPK1, AKT1, PIK3R1, MAPK14, RHOA, PIK3CG, PTGS1	143	124	8156	5.05955	0.0141938	0.000202129	9.63272e-05
KEGG_PATHWAY	hsa04110:Cell cycle	11	7.43243	6.42583e-05	CCNA2, CCNB1, CDK6, CCNE1, CDK4, PLK1, CHEK1, CDK2, MDM2, CDK1, ABL1	143	126	8156	4.97924	0.0162529	0.000225344	0.000107391
KEGG_PATHWAY	hsa04910:Insulin signaling pathway	11	7.43243	0.00012999	PTPN1, MAPK8, RPS6KB1, PDPK1, AKT2, INSR, MAPK1, AKT1, BRAF, PIK3R1, RAF1	143	137	8156	4.57945	0.0326062	0.000426634	0.000203318
KEGG_PATHWAY	hsa04550:Signaling pathways regulating pluripotency of stem cells	11	7.43243	0.000185285	AKT2, MAPK1, AKT1, IGF1, PIK3R1, JAK2, RAF1, MAPK14, FGFR2, FGFR1, IGF1R	143	143	8156	4.38731	0.0461531	0.000571482	0.000272347
KEGG_PATHWAY	hsa04934:Cushing syndrome	11	7.43243	0.000356375	CDK6, CCNE1, CDK4, CDK2, MAPK1, BRAF, AHR, CRHR1, EGFR, CYP17A1, MEN1	143	155	8156	4.04764	0.0868835	0.00102508	0.000488514
KEGG_PATHWAY	hsa05160:Hepatitis C	11	7.43243	0.00039486	CDK6, CDK4, AKT2, CASP3, CDK2, MAPK1, AKT1, BRAF, PIK3R1, RAF1, EGFR	143	157	8156	3.99608	0.0958041	0.00111082	0.000529373
KEGG_PATHWAY	hsa04810:Regulation of actin cytoskeleton	11	7.43243	0.00465744	PDGFRB, SRC, MAPK1, BRAF, PIK3R1, RAF1, PTK2, RHOA, EGFR, FGFR2, FGFR1	143	218	8156	2.87791	0.695907	0.0101906	0.00485647
KEGG_PATHWAY	hsa04664:Fc epsilon RI signaling pathway	10	6.75676	2.34844e-06	MAPK8, PDPK1, AKT2, BTK, MAPK1, AKT1, PRKCA, PIK3R1, RAF1, MAPK14	143	68	8156	8.38749	0.000598673	1.17882e-05	5.61783e-06
KEGG_PATHWAY	hsa01524:Platinum drug resistance	10	6.75676	4.29742e-06	PDPK1, AKT2, CASP3, GSTP1, MDM2, BCL2, MAPK1, XIAP, AKT1, PIK3R1	143	73	8156	7.81301	0.00109524	2.07574e-05	9.89218e-06
KEGG_PATHWAY	hsa04928:Parathyroid hormone synthesis, secretion and action	10	6.75676	8.93908e-05	VDR, BCL2, PDE4B, MAPK1, BRAF, PRKCA, RAF1, RHOA, EGFR, FGFR1	143	106	8156	5.38066	0.0225378	0.000305121	0.000145409
KEGG_PATHWAY	hsa04668:TNF signaling pathway	10	6.75676	0.000136933	CASP7, MAPK8, AKT2, CASP3, MMP3, MAPK1, AKT1, PIK3R1, MAPK14, PTGS2	143	112	8156	5.09241	0.0343176	0.000443732	0.000211466
KEGG_PATHWAY	hsa04725:Cholinergic synapse	10	6.75676	0.000146611	ACHE, AKT2, CHRNA7, BCL2, MAPK1, AKT1, PRKCA, PIK3R1, JAK2, PIK3CG	143	113	8156	5.04734	0.0366982	0.000469154	0.000223581
KEGG_PATHWAY	hsa04152:AMPK signaling pathway	10	6.75676	0.000231678	CCNA2, RPS6KB1, PDPK1, AKT2, INSR, AKT1, PPARG, IGF1, PIK3R1, IGF1R	143	120	8156	4.75291	0.0573732	0.00068172	0.000324882
KEGG_PATHWAY	hsa04919:Thyroid hormone signaling pathway	10	6.75676	0.000246644	PDPK1, SRC, AKT2, MDM2, MAPK1, AKT1, PRKCA, PIK3R1, RAF1, ESR1	143	121	8156	4.71363	0.0609645	0.00071751	0.000341938
KEGG_PATHWAY	hsa05135:Yersinia infection	10	6.75676	0.000618367	MAPK8, SRC, AKT2, MAPK1, AKT1, PIK3R1, MAPK14, PTK2, RHOA, IL2	143	137	8156	4.16314	0.145922	0.00166634	0.000794114
KEGG_PATHWAY	hsa04371:Apelin signaling pathway	10	6.75676	0.000686854	RPS6KB1, NOS2, NOS3, AKT2, MAPK1, AKT1, NOS1, RAF1, TGFBR1, PIK3CG	143	139	8156	4.10323	0.160718	0.00181273	0.000863879
KEGG_PATHWAY	hsa04932:Non-alcoholic fatty liver disease	10	6.75676	0.00148921	ERN1, CASP7, MAPK8, AKT2, CASP3, INSR, AKT1, PPARG, PIK3R1, MAPK14	143	155	8156	3.67968	0.31616	0.00363083	0.00173032
KEGG_PATHWAY	hsa05164:Influenza A	10	6.75676	0.00291784	CDK6, CDK4, AKT2, CASP3, MAPK1, AKT1, PRKCA, PIK3R1, JAK2, RAF1	143	171	8156	3.33538	0.525331	0.00655234	0.0031226
KEGG_PATHWAY	hsa05130:Pathogenic Escherichia coli infection	10	6.75676	0.00734514	ARF1, CASP7, MAPK8, SRC, CASP3, ABL1, MAPK1, PTPN11, MAPK14, RHOA	143	197	8156	2.89518	0.847398	0.0156696	0.00746756
KEGG_PATHWAY	hsa05171:Coronavirus disease - COVID-19	10	6.75676	0.019802	ADAM17, MAPK8, MMP1, MMP3, MAPK1, PRKCA, PIK3R1, MAPK14, EGFR, IL2	143	232	8156	2.4584	0.993904	0.0402327	0.019802
KEGG_PATHWAY	hsa05213:Endometrial cancer	9	6.08108	6.37171e-06	PDPK1, AKT2, CTNNA1, MAPK1, AKT1, BRAF, PIK3R1, RAF1, EGFR	143	58	8156	8.85025	0.00162347	3.02066e-05	1.43953e-05
KEGG_PATHWAY	hsa04213:Longevity regulating pathway - multiple species	9	6.08108	1.05992e-05	RPS6KB1, AKT2, INSR, AKT1, IGF1, PIK3R1, SOD2, HSPA1B, IGF1R	143	62	8156	8.27927	0.00269917	4.76035e-05	2.2686e-05
KEGG_PATHWAY	hsa04211:Longevity regulating pathway	9	6.08108	0.000149139	RPS6KB1, AKT2, INSR, AKT1, PPARG, IGF1, PIK3R1, SOD2, IGF1R	143	89	8156	5.76758	0.0373191	0.000471353	0.000224629
KEGG_PATHWAY	hsa04912:GnRH signaling pathway	9	6.08108	0.000202854	MAPK8, SRC, MMP2, PRKCD, MAPK1, PRKCA, RAF1, MAPK14, EGFR	143	93	8156	5.51951	0.0504176	0.000610948	0.000291155
KEGG_PATHWAY	hsa05142:Chagas disease	9	6.08108	0.000383042	MAPK8, NOS2, AKT2, MAPK1, AKT1, PIK3R1, MAPK14, TGFBR1, IL2	143	102	8156	5.0325	0.093074	0.00108954	0.000519235
KEGG_PATHWAY	hsa04380:Osteoclast differentiation	9	6.08108	0.00171032	MAPK8, AKT2, BTK, MAPK1, AKT1, PPARG, PIK3R1, MAPK14, TGFBR1	143	128	8156	4.01027	0.353708	0.00405408	0.00193202
KEGG_PATHWAY	hsa04921:Oxytocin signaling pathway	9	6.08108	0.00535143	SRC, NOS3, MAPK1, PRKCA, RAF1, PTGS2, RHOA, EGFR, PIK3CG	143	154	8156	3.33321	0.745455	0.0116099	0.00553283
KEGG_PATHWAY	hsa04913:Ovarian steroidogenesis	8	5.40541	2.55254e-05	INSR, AKR1C3, CYP1B1, IGF1, PTGS2, CYP19A1, CYP17A1, IGF1R	143	51	8156	8.94666	0.00648792	0.000102102	4.86578e-05
KEGG_PATHWAY	hsa04730:Long-term depression	8	5.40541	7.47302e-05	MAPK1, BRAF, PRKCA, IGF1, NOS1, RAF1, CRHR1, IGF1R	143	60	8156	7.60466	0.0188765	0.000258526	0.000123204
KEGG_PATHWAY	hsa05211:Renal cell carcinoma	8	5.40541	0.000183257	AKT2, MAPK1, AKT1, BRAF, PTPN11, PIK3R1, RAF1, MET	143	69	8156	6.61275	0.0456595	0.000571482	0.000272347
KEGG_PATHWAY	hsa05120:Epithelial cell signaling in Helicobacter pylori infection	8	5.40541	0.000200694	ADAM17, MAPK8, SRC, CASP3, PTPN11, MAPK14, MET, EGFR	143	70	8156	6.51828	0.0498944	0.000610948	0.000291155
KEGG_PATHWAY	hsa04540:Gap junction	8	5.40541	0.000819513	PDGFRB, SRC, CDK1, MAPK1, PRKCA, DRD2, RAF1, EGFR	143	88	8156	5.185	0.188655	0.00211914	0.0010099
KEGG_PATHWAY	hsa04657:IL-17 signaling pathway	8	5.40541	0.00121191	HSP90AA1, MAPK8, MMP1, CASP3, MMP3, MAPK1, MAPK14, PTGS2	143	94	8156	4.85404	0.265985	0.00304166	0.00144954
KEGG_PATHWAY	hsa04666:Fc gamma R-mediated phagocytosis	8	5.40541	0.00145668	RPS6KB1, AKT2, PRKCD, MAPK1, AKT1, PRKCA, PIK3R1, RAF1	143	97	8156	4.70391	0.310456	0.00358568	0.0017088
KEGG_PATHWAY	hsa04659:Th17 cell differentiation	8	5.40541	0.0026993	HSP90AA1, MAPK8, MAPK1, AHR, JAK2, MAPK14, TGFBR1, IL2	143	108	8156	4.22481	0.498049	0.00616983	0.00294031
KEGG_PATHWAY	hsa04670:Leukocyte transendothelial migration	8	5.40541	0.00365469	MMP2, CTNNA1, PTPN11, PRKCA, PIK3R1, MAPK14, PTK2, RHOA	143	114	8156	4.00245	0.606885	0.00813565	0.00387715
KEGG_PATHWAY	hsa04726:Serotonergic synapse	8	5.40541	0.00383616	CYP2D6, CASP3, MAPK1, BRAF, PRKCA, RAF1, PTGS2, PTGS1	143	115	8156	3.96765	0.624727	0.008466	0.00403458
KEGG_PATHWAY	hsa04022:cGMP-PKG signaling pathway	8	5.40541	0.0264069	NOS3, AKT2, INSR, MAPK1, AKT1, RAF1, RHOA, PIK3CG	143	167	8156	2.73221	0.998913	0.0520014	0.0264069
KEGG_PATHWAY	hsa04621:NOD-like receptor signaling pathway	8	5.40541	0.0414331	HSP90AA1, MAPK8, PRKCD, BCL2, MAPK1, XIAP, MAPK14, RHOA	143	184	8156	2.47978	0.999979	0.0774224	0.0414331
KEGG_PATHWAY	hsa04613:Neutrophil extracellular trap formation	8	5.40541	0.0478442	SRC, AKT2, MAPK1, AKT1, PRKCA, PIK3R1, RAF1, MAPK14	143	190	8156	2.40147	0.999996	0.086866	0.0478442
KEGG_PATHWAY	hsa00140:Steroid hormone biosynthesis	7	4.72973	0.000633216	STS, AKR1C3, CYP1B1, COMT, CYP3A4, CYP19A1, CYP17A1	143	61	8156	6.545	0.149152	0.00168858	0.000804712
KEGG_PATHWAY	hsa04929:GnRH secretion	7	4.72973	0.000819294	AKT2, MAPK1, AKT1, PRKCA, PIK3R1, RAF1, ESR2	143	64	8156	6.2382	0.188609	0.00211914	0.0010099
KEGG_PATHWAY	hsa05133:Pertussis	7	4.72973	0.00201477	CASP7, MAPK8, NOS2, CASP3, MAPK1, MAPK14, RHOA	143	76	8156	5.25322	0.402072	0.00473194	0.00225507
KEGG_PATHWAY	hsa00983:Drug metabolism - other enzymes	7	4.72973	0.00261682	CDA, GSTP1, IMPDH2, CYP3A4, UMPS, CES2, TYMP	143	80	8156	4.99056	0.487351	0.00603519	0.00287614
KEGG_PATHWAY	hsa04750:Inflammatory mediator regulation of TRP channels	7	4.72973	0.00710897	MAPK8, SRC, PRKCD, PRKCA, IGF1, PIK3R1, MAPK14	143	98	8156	4.07393	0.837854	0.0152932	0.00728818
KEGG_PATHWAY	hsa04650:Natural killer cell mediated cytotoxicity	7	4.72973	0.022462	CASP3, MAPK1, BRAF, PTPN11, PRKCA, PIK3R1, RAF1	143	126	8156	3.16861	0.996952	0.0445758	0.022462
KEGG_PATHWAY	hsa04728:Dopaminergic synapse	7	4.72973	0.0274636	MAPK8, AKT2, AKT1, PRKCA, COMT, DRD2, MAPK14	143	132	8156	3.02458	0.999176	0.0536694	0.0274636
KEGG_PATHWAY	hsa04270:Vascular smooth muscle contraction	7	4.72973	0.0292825	PLA2G2A, PRKCD, MAPK1, BRAF, PRKCA, RAF1, RHOA	143	134	8156	2.97944	0.999489	0.0567902	0.0292825
KEGG_PATHWAY	hsa04261:Adrenergic signaling in cardiomyocytes	7	4.72973	0.0467113	AKT2, BCL2, MAPK1, AKT1, PRKCA, MAPK14, PIK3CG	143	150	8156	2.66163	0.999995	0.085415	0.0467113
KEGG_PATHWAY	hsa00910:Nitrogen metabolism	6	4.05405	7.79542e-06	CA12, CA1, CA2, CA4, CA6, CA9	143	17	8156	20.13	0.00198586	3.56362e-05	1.69829e-05
KEGG_PATHWAY	hsa04960:Aldosterone-regulated sodium reabsorption	6	4.05405	0.000414948	PDPK1, INSR, MAPK1, PRKCA, IGF1, PIK3R1	143	37	8156	9.24891	0.100426	0.00115464	0.000550257
KEGG_PATHWAY	hsa04923:Regulation of lipolysis in adipocytes	6	4.05405	0.00279153	AKT2, INSR, AKT1, PIK3R1, PTGS2, PTGS1	143	56	8156	6.11089	0.509749	0.00632418	0.00301387
KEGG_PATHWAY	hsa05100:Bacterial invasion of epithelial cells	6	4.05405	0.0108048	SRC, CTNNA1, PIK3R1, MET, PTK2, RHOA	143	77	8156	4.44428	0.937351	0.0226723	0.0108048
KEGG_PATHWAY	hsa00980:Metabolism of xenobiotics by cytochrome P450	6	4.05405	0.0113872	CBR1, ALDH3A1, CYP2D6, GSTP1, CYP1B1, CYP3A4	143	78	8156	4.38731	0.946088	0.0237003	0.0113872
KEGG_PATHWAY	hsa04662:B cell receptor signaling pathway	6	4.05405	0.0139311	AKT2, BTK, MAPK1, AKT1, PIK3R1, RAF1	143	82	8156	4.17329	0.972052	0.0287609	0.0139311
KEGG_PATHWAY	hsa04620:Toll-like receptor signaling pathway	6	4.05405	0.0347716	MAPK8, AKT2, MAPK1, AKT1, PIK3R1, MAPK14	143	104	8156	3.29048	0.99988	0.0654525	0.0347716
KEGG_PATHWAY	hsa04064:NF-kappa B signaling pathway	6	4.05405	0.0347716	PARP1, PLAU, BCL2, BTK, XIAP, PTGS2	143	104	8156	3.29048	0.99988	0.0654525	0.0347716
KEGG_PATHWAY	hsa01523:Antifolate resistance	5	3.37838	0.00169773	DHFR, ABCC1, SHMT1, TYMS, ABCG2	143	30	8156	9.50583	0.351627	0.00405408	0.00193202
KEGG_PATHWAY	hsa04215:Apoptosis - multiple species	5	3.37838	0.00216856	CASP7, MAPK8, CASP3, BCL2, XIAP	143	32	8156	8.91171	0.425114	0.00504683	0.00240513
KEGG_PATHWAY	hsa04930:Type II diabetes mellitus	5	3.37838	0.00815792	MAPK8, INSR, PRKCD, MAPK1, PIK3R1	143	46	8156	6.19945	0.876165	0.0172597	0.00822535
KEGG_PATHWAY	hsa00240:Pyrimidine metabolism	5	3.37838	0.0180817	CDA, TYMS, UMPS, DCK, TYMP	143	58	8156	4.91681	0.990467	0.0370313	0.0180817
KEGG_PATHWAY	hsa00590:Arachidonic acid metabolism	5	3.37838	0.0213746	CBR1, PLA2G2A, AKR1C3, PTGS2, PTGS1	143	61	8156	4.675	0.995952	0.0427492	0.0213746
KEGG_PATHWAY	hsa05204:Chemical carcinogenesis - DNA adducts	5	3.37838	0.0318619	CBR1, GSTP1, CYP1B1, CYP3A4, PTGS2	143	69	8156	4.13297	0.999741	0.0608705	0.0318619
KEGG_PATHWAY	hsa04920:Adipocytokine signaling pathway	5	3.37838	0.0318619	MAPK8, AKT2, AKT1, PTPN11, JAK2	143	69	8156	4.13297	0.999741	0.0608705	0.0318619
KEGG_PATHWAY	hsa05140:Leishmaniasis	5	3.37838	0.0449036	NOS2, MAPK1, JAK2, MAPK14, PTGS2	143	77	8156	3.70357	0.999992	0.0832994	0.0449036
KEGG_PATHWAY	hsa00670:One carbon pool by folate	3	2.02703	0.046604	DHFR, SHMT1, TYMS	143	20	8156	8.55524	0.999995	0.085415	0.046604
