# Supplementary material for: The inhibitory effect and mechanism of Resina Draconis on the proliferation of MCF-7 breast cancer cells: a network pharmacology-based analysis
Source: Sci Rep. 2023 Mar 7;13:3816. doi: 10.1038/s41598-023-30585-0 (PMC9992681; doi:10.1038/s41598-023-30585-0)
Supplement: Supplementary file 8 — Supplementary Information 8. [file 41598_2023_30585_MOESM8_ESM.xlsx]

## Sheet: Sheet1
Component-target-pathway network analysis and evaluation
name	BetweennessCentrality	ClosenessCentrality	ClusteringCoefficient	Degree	Eccentricity	TopologicalCoefficient
M221	0.00828873	0.41744	0	13	4	0.360656
M220	0.00049508	0.40107	0	6	5	0.605042
M219	0.0005985	0.40395	0	7	5	0.604762
M218	0.0005985	0.40395	0	7	5	0.604762
M217	0.0005985	0.40395	0	7	5	0.604762
M211	0.00043717	0.340393	0	3	5	0.350211
M163	6.99e-06	0.383305	0	3	5	0.815152
M162	0	0.255973	0	1	6	0
M161	7.831e-05	0.408348	0	5	4	0.616129
M160	1.474e-05	0.379427	0	3	4	0.784127
M159	0.00013153	0.323741	0	2	6	0.514493
M137	0.0401412	0.463918	0	30	4	0.309343
M135	0.0122224	0.43021	0	15	4	0.199479
M128	0.034117	0.458248	0	28	4	0.226281
M124	0.00371109	0.402504	0	9	4	0.274904
M69	0.00053866	0.43021	0	14	4	0.612957
M68	0.00021381	0.409836	0	8	4	0.617828
M67	0.00057531	0.438596	0	18	4	0.628205
M66	0.00179358	0.463918	0	30	4	0.589899
M65	0.00184864	0.462012	0	29	4	0.577064
M64	0.00268581	0.473684	0	34	4	0.554401
M63	0.00307662	0.477707	0	36	4	0.547828
M62	0.00279552	0.469729	0	33	4	0.554408
M9	0.00031778	0.435203	0	14	4	0.676407
M61	0.00316296	0.473684	0	35	4	0.539394
M60	0.00175235	0.462012	0	29	4	0.585423
M59	0.0017465	0.460123	0	28	4	0.576028
M58	0.00151796	0.458248	0	27	4	0.590067
M57	0.00219393	0.467775	0	31	4	0.561242
M56	0.00070011	0.442043	0	20	4	0.615769
M8	0.00763231	0.488069	0	41	4	0.493673
M55	0.00230445	0.462012	0	29	4	0.5593
M54	0.00224938	0.463918	0	29	4	0.561836
M53	0.00193658	0.462012	0	28	4	0.572234
M52	0.00097252	0.449102	0	22	4	0.61157
M7	0.00169178	0.463918	0	29	4	0.579984
M51	0.00101834	0.449102	0	22	4	0.603306
M50	0.00087875	0.447316	0	21	4	0.61039
M49	0.00175396	0.454545	0	25	4	0.564242
M48	0.00058164	0.435203	0	17	4	0.595987
M47	0.00146354	0.454545	0	25	4	0.557576
M46	0.00187305	0.463918	0	29	4	0.574799
M45	0.00195077	0.460123	0	27	4	0.572821
M44	0.00262415	0.471698	0	33	4	0.556619
M6	0.00235414	0.463918	0	29	4	0.54965
M43	0.00039513	0.422139	0	12	4	0.574735
M42	0.00530626	0.460123	0	28	4	0.554924
M41	0.00465102	0.473684	0	34	4	0.54644
M40	0.00465102	0.473684	0	34	4	0.54644
M39	0.00279079	0.471698	0	33	4	0.557758
M38	0.00288382	0.471698	0	33	4	0.549556
M37	0.00032215	0.426945	0	12	4	0.603359
M36	0.00646973	0.492341	0	43	4	0.490645
M5	0.00161169	0.463918	0	29	4	0.590096
M35	0.00337735	0.473684	0	34	4	0.535825
M34	0.00049214	0.433526	0	17	4	0.633272
M33	0.00169593	0.456389	0	27	4	0.590048
M32	0.0048292	0.471698	0	33	4	0.533607
M31	0.00257177	0.469729	0	32	4	0.56015
M30	0.00219688	0.463918	0	30	4	0.567172
M29	0.00229392	0.465839	0	30	4	0.562657
M28	0.00198983	0.463918	0	29	4	0.576355
M27	0.00232883	0.462012	0	29	4	0.560606
M26	0.0006071	0.440313	0	17	4	0.606506
M4	0.00129647	0.452716	0	23	4	0.586139
M25	0.0023778	0.463918	0	30	4	0.558838
M24	0.0023778	0.463918	0	30	4	0.558838
M23	0.00270097	0.469729	0	33	4	0.55326
M3	0.00214159	0.467775	0	31	4	0.570216
M22	0.00207264	0.467775	0	31	4	0.57919
M21	0.00133426	0.456389	0	26	4	0.613345
M20	0.00107889	0.452716	0	24	4	0.620581
M19	0.00107889	0.452716	0	24	4	0.620581
M18	0.00264781	0.469729	0	32	4	0.546992
M17	0.00267592	0.469729	0	32	4	0.543938
M2	0.00126038	0.458248	0	26	4	0.598323
M16	0.00122328	0.458248	0	26	4	0.619144
M157	0.00075344	0.440313	0	18	4	0.60475
M156	0.00790536	0.492341	0	43	4	0.485225
M155	0.00186264	0.460123	0	28	4	0.565747
M154	0.00269552	0.465839	0	31	4	0.546921
M153	0.00612869	0.485961	0	41	4	0.492794
M152	0.00098228	0.438596	0	19	4	0.570787
M15	0.00053793	0.442043	0	18	4	0.613215
M151	0.00527018	0.483871	0	39	4	0.502603
M150	0.00299947	0.465839	0	31	4	0.541544
M149	0.0137308	0.490196	0	42	4	0.480308
M147	0.0139305	0.490196	0	42	4	0.480308
M146	0.00560431	0.490196	0	42	4	0.497852
M145	0.0008337	0.447316	0	21	4	0.609668
M14	0.0011598	0.456389	0	25	4	0.6
M122	0.00418161	0.477707	0	37	4	0.517609
M13	0.00083741	0.450902	0	22	4	0.637047
M117	0.00565935	0.492341	0	43	4	0.499213
M12	0.00147807	0.462012	0	28	4	0.599893
M86	0.00059659	0.440313	0	18	4	0.622561
M85	0.00026596	0.431862	0	13	4	0.668233
M84	0.00065601	0.442043	0	18	4	0.619949
M83	0.0001002	0.414365	0	8	5	0.669643
M82	0.00085045	0.447316	0	21	4	0.601371
M81	0.00090672	0.450902	0	23	4	0.633729
M80	0.00061048	0.440313	0	18	4	0.617897
M79	0.00043476	0.428571	0	13	4	0.555754
M78	0.00020529	0.422139	0	9	4	0.578811
M77	0.0012248	0.458248	0	26	4	0.619433
M11	0.00373383	0.469729	0	32	4	0.543468
M76	0.0013268	0.460123	0	27	4	0.613478
M75	0.00083349	0.449102	0	21	4	0.62227
M74	0.00480707	0.477707	0	36	4	0.523392
M73	0.00187867	0.465839	0	30	4	0.591729
M72	0.00050921	0.440313	0	16	4	0.611372
M71	0.00082576	0.443787	0	18	4	0.590643
M70	0.00132993	0.445545	0	21	4	0.585242
M10	0.00361916	0.467775	0	31	4	0.542081
M1	0.00044254	0.438596	0	16	4	0.610795
Breast cancer	0.00346234	0.435203	0	17	4	0.340173
CTSD	0.00091037	0.373134	0	23	5	0.549742
Estrogen signaling pathway	0.00617115	0.440313	0	17	4	0.363636
F3	0.00012439	0.333333	0	3	5	0.44186
AGE-RAGE signaling pathway in diabetic complications	0.00749646	0.43021	0	17	4	0.289449
Human papillomavirus infection	0.00535651	0.435203	0	18	4	0.28342
CDK1	0.00033475	0.345622	0	4	5	0.375
AURKA	0.00526324	0.418994	0	40	4	0.397973
Progesterone-mediated oocyte maturation	0.00565484	0.426945	0	18	4	0.376694
AXL	2.865e-05	0.328467	0	2	5	0.5875
EGFR tyrosine kinase inhibitor resistance	0.00590955	0.428571	0	19	4	0.277279
CCNB1	0.00021214	0.348837	0	4	5	0.403509
SETD7	9.7e-06	0.337331	0	2	5	0.625
PLK1	0.00250123	0.406872	0	25	4	0.373333
FoxO signaling pathway	0.00722555	0.431862	0	20	4	0.346774
ABCB1	3.155e-05	0.330396	0	2	5	0.597561
ABCC1	3.155e-05	0.330396	0	2	5	0.597561
MicroRNAs in cancer	0.0145548	0.43021	0	21	4	0.252147
Focal adhesion	0.00493332	0.433526	0	21	4	0.31682
CYP2D6	2.977e-05	0.318246	0	2	5	0.533333
Endocrine resistance	0.0103688	0.445545	0	21	4	0.302799
PGR	0.0200073	0.514874	0	91	5	0.363825
CYP3A4	0.00019341	0.338346	0	3	5	0.416667
CHRNA7	4.782e-05	0.32097	0	2	5	0.564516
VDR	2.124e-05	0.342466	0	2	5	0.584906
Chemical carcinogenesis - receptor activation	0.0192676	0.449102	0	22	4	0.29511
DRD2	2.462e-05	0.32656	0	2	5	0.631579
Rap1 signaling pathway	0.00956075	0.435203	0	22	4	0.304252
Prostate cancer	0.00499026	0.445545	0	22	4	0.360839
PLA2G2A	0.00322972	0.391304	0	38	5	0.441016
Ras signaling pathway	0.00749097	0.440313	0	23	4	0.276052
CYP1B1	0.00042071	0.36349	0	5	4	0.35
AHR	0.00091992	0.343511	0	4	5	0.34434
AKR1C3	0.0132034	0.481799	0	87	5	0.437147
PRKCD	0.00015621	0.337331	0	4	4	0.377778
PTPN1	0.0239948	0.503356	0	96	5	0.395833
CBR1	0.0191295	0.463918	0	69	5	0.369364
Chemical carcinogenesis - reactive oxygen species	0.0133463	0.445545	0	23	4	0.39299
ERN1	0.00918569	0.343511	0	5	5	0.278431
SOD2	0.011875	0.477707	0	78	4	0.406355
MMP3	0.00985566	0.467775	0	66	4	0.366029
Lipid and atherosclerosis	0.015136	0.449102	0	23	4	0.352141
HSPA1B	8.868e-05	0.348837	0	4	4	0.392857
MAPK signaling pathway	0.00874311	0.436893	0	24	4	0.299797
MAPK14	0.0339213	0.572519	0	104	4	0.315549
PTPN11	0.0114162	0.447316	0	63	5	0.383483
PLAU	0.00936156	0.452716	0	62	5	0.383562
SRC	0.043871	0.587467	0	102	4	0.290372
Proteoglycans in cancer	0.00687168	0.454545	0	26	4	0.357017
INSR	0.00057967	0.356577	0	7	5	0.372365
PDPK1	0.0229434	0.539568	0	97	4	0.349043
NOS3	0.02402	0.485961	0	78	4	0.379522
MCL1	0.00052761	0.32656	0	3	5	0.426357
KDR	0.0248997	0.542169	0	89	4	0.325189
ERBB4	0.00112277	0.373134	0	16	5	0.423295
PIK3CG	0.00323543	0.402504	0	33	4	0.410823
FLT1	0.00026379	0.343511	0	6	5	0.419872
PI3K-Akt signaling pathway	0.023077	0.460123	0	34	4	0.271008
FGFR1	0.0122416	0.469729	0	67	5	0.379919
FGFR2	0.0034883	0.406872	0	31	5	0.416808
MDM2	0.00255503	0.39823	0	21	5	0.384524
BCL2	0.00174118	0.385935	0	12	4	0.28692
CDK2	0.0400733	0.593668	0	105	4	0.299351
CDK4	0.00095888	0.371901	0	8	5	0.321918
RPS6KB1	0.00079022	0.380711	0	9	4	0.324786
CDK6	0.0179156	0.510204	0	80	5	0.34247
BMP2	0.00274072	0.408348	0	38	5	0.421053
PTK2	0.00077396	0.383305	0	9	4	0.331944
IL2	0.0001311	0.369458	0	5	5	0.562162
ESR2	0.0293409	0.505618	0	72	4	0.290562
ESR1	0.046241	0.578406	0	100	4	0.29625
IGF1	0.00223357	0.39823	0	20	5	0.364815
BRAF	0.00131735	0.389948	0	13	4	0.2849
NOS2	0.00077586	0.361156	0	5	5	0.450746
NQO1	0.00765532	0.462012	0	65	5	0.392615
MAPK1	0.0121471	0.456389	0	46	3	0.317391
CTNNA1	0.00802616	0.450902	0	64	5	0.397768
ABL1	0.00056608	0.378151	0	6	4	0.329114
TERT	0.00105634	0.361156	0	7	5	0.263736
MAPK8	0.0205422	0.510204	0	78	4	0.332265
EGFR	0.0491232	0.6	0	105	3	0.294603
PTGS2	0.00041212	0.364668	0	5	5	0.368571
PIK3R1	0.00395303	0.412844	0	20	3	0.247778
XIAP	0.00099564	0.385935	0	16	5	0.398849
GSTP1	0.0067238	0.442043	0	56	5	0.392857
MET	0.0183579	0.479744	0	59	4	0.316321
RAF1	0.00333519	0.411335	0	19	3	0.250877
PPARG	0.0162549	0.485961	0	77	4	0.359073
KIT	0.00039537	0.371901	0	7	5	0.372587
CCNE1	0.00068399	0.374376	0	7	5	0.340226
AR	0.0344691	0.558313	0	100	5	0.316585
CCNA2	0.0163875	0.510204	0	88	5	0.370606
TGFBR1	0.00284994	0.408348	0	30	5	0.402564
RHOA	0.00268942	0.405405	0	24	4	0.373971
PRKCA	0.00187949	0.389948	0	13	4	0.288699
MMP2	0.00093709	0.384615	0	8	4	0.3125
MMP1	0.00031027	0.358852	0	4	5	0.359848
DAPK1	0.00186777	0.402504	0	25	5	0.399494
HSP90AA1	0.0240762	0.536993	0	89	4	0.325709
PDGFRB	0.00160441	0.385935	0	12	5	0.298958
JAK2	0.00069837	0.385935	0	9	4	0.348238
AKT1	0.0114001	0.440313	0	37	3	0.293694
PIM1	0.0228275	0.544794	0	94	5	0.329018
AKT2	0.00409224	0.414365	0	23	4	0.287549
CASP3	0.0160343	0.492341	0	70	4	0.338605
CASP7	0.00384246	0.418994	0	39	4	0.40547
IGF1R	0.0101409	0.445545	0	46	5	0.348593
GLI1	0.00013927	0.356577	0	3	5	0.471795
FLT3	0.00078589	0.382003	0	7	4	0.35097
ALK	3.842e-05	0.353218	0	2	5	0.634921
Pathways in cancer	0.0574808	0.510204	0	52	4	0.277244
