# Supplementary material for: The inhibitory effect and mechanism of Resina Draconis on the proliferation of MCF-7 breast cancer cells: a network pharmacology-based analysis
Source: Sci Rep. 2023 Mar 7;13:3816. doi: 10.1038/s41598-023-30585-0 (PMC9992681; doi:10.1038/s41598-023-30585-0)
Supplement: Supplementary file 10 — Supplementary Information 10. [file 41598_2023_30585_MOESM10_ESM.xlsx]

## Sheet: Sheet1
Primer名称	序列(5' to 3')
AKT1-F	GCTATTGTGAAGGAGGGTTG
AKT1-R	CGTCTTCATCAGCTGGCACT
EGFR-F	GGCACTTTTGAAGATCATTTTCTC
EGFR-R	CTGTGTTGAGGGCAATGAG
CASP3-F	GGAAGCGAATCAATGGACTCTGG
CASP3-R	GCATCGACATCTGTACCAGACC
SRC-F	GCCTACTACTCCAAACACGC
SRC-R	GTAAATGGGCTCCTCTAAA
ESR1-F	CCTGATGATTGGTCTCGTCTG
ESR1-R	GGCACACAAACTCCTCTCC
HSP90AA1-F	GTTGGTCCTGTGCGGTCACT
HSP90AA1-R	TGGGCAATTTCTGCCTGAA
IGF1-F	GCTCTTCAGTTCGTGTGTGGA
IGF1-R	GCCTCCTTAGATCA CAGCTCC
RHOA-F	CGGGAGCTAGCCAAGATGAAG
RHOA-R	GCTTGCAGAGCAGCTCTCGTA
MDM2-F	GCAGTGAATCTACAGGGACGC
MDM2-R	ATCCTGATCCAACCAATCACC
MAPK1-F	CCAGAGCAAGTCCTCCAG
MAPK1-R	GGCACCAACAGTACAAAGC
β-actin-F	CTGTGTTGAGGGCAATGAG
β-actin-R	AGGAAGGAAGGCTGGAAGAGTG
